# Supplementary material for: Bone adaptation to mechanical loading in a mouse model of reduced peripheral sensory nerve function
Source: PLoS One. 2017 Oct 31;12(10):e0187354. doi: 10.1371/journal.pone.0187354 (PMC5663494; doi:10.1371/journal.pone.0187354)
Supplement: S1 File — (XLSX) [file pone.0187354.s001.xlsx]

## Sheet: Mouse Body Weights
Body weight (g) recorded starting at the beginning of tibial compression (12 weeks of age)
Mice loaded with 3 N compression magnitude
	Day 1	Day 5	Day 10
Vehicle-Treated
VEH1	21.9	20.4	20.6
VEH2	21.6	21.6	20.7
VEH3	22.1	21.8	21.7
VEH13	20.3	19.6	18.9
VEH14	23	22.2	21.6
VEH15	25.7	24.5	24.4
VEH16	24.9	23.5	23.5
VEH25	22.1	20.4	20.9
Average	22.7	21.75	21.5375
StDev	1.78326	1.6527	1.73282
Capsaicin-Treated
CAP5	20.4	20	19.4
CAP13	21.3	20	19.7
CAP14	23.8	22.4	21.2
CAP15	19.4	18.1	18.5
CAP17	20.9	22.6	22.1
CAP21	22.7	20.5	20.6
CAP22	22.8	21.7	21.1
CAP23	22.8	21.2	21.3
CAP24	21.9	20.3	20.3
CAP35	21.3	20	19.9
Average	21.73	20.68	20.41
StDev	1.32502	1.34065	1.06609
Mice loaded with 7 N compression magnitude
	12 weeks	Loading Day 3	Loading Day 5	Loading Day 6	Loading Day 8	Loading Day 10
Vehicle-Treated
VEH9	23	22.5	21.5	21.3	20.7	21
VEH13	23.7	23.9	22.7	23	22.2	22.4
VEH14	22.3	22	21.3	21.5	21.4	21.7
VEH15	23.5	23.3	23.2	22.7	22.8	22.9
VEH16	24.8	24.7	25	24.5	24.7	24.2
VEH17	25.9	25.8	24.7	24.4	23.6	24.1
VEH18	22.6	23.6	22.8	22.5	22.8	22.9
VEH19	22.6	23.2	22.6	23.2	22.7	22.8
VEH20	28.8	27.8	27.3	27.8	27.7	27.1
VEH21	24.8	26.1	25.8	26	26	25.8
Average	24.2	24.29	23.69	23.69	23.46	23.49
StDev	1.99109	1.80398	1.94162	2.02783	2.13135	1.85619
Capsaicin-Treated
CAP2	26.4	25.8	25.4	25.2	24.4	24.7
CAP3	27.1	26.1	24.5	24.5	24.1	24.2
CAP4	24.6	23.6	23	22.3	22.1	22.4
CAP5	22.5	22.4	22.1	22.4	21.3	21.5
CAP9	26.8	25.6	24.6	24.2	23.7	23.4
CAP10	24.4	23.4	22.7	22.4	21.9	22
CAP14	27.2	26.7	24.8	24.7	23.8	23.6
Average	25.5714	24.8	23.8714	23.6714	23.0429	23.1143
StDev	1.77643	1.63809	1.25129	1.2566	1.23809	1.181
Mice loaded with 5 N compression magnitude for 5 days
	Loading Day 1 (12 weeks)	Loading Day 3	Loading Day 4	Loading Day 5 (Sacrifice)
TC5M1	21.7	21.9	22.3	22.2
TC5M2	21.4	20.5	20.7	21.3
TC5M3	19.6	20.5	21.4	21.4
TC5M4	20.7	20.7	21	21.2
TC5M5	22.3	22.4	22.9	22.9
TC5M6	19.4	20.1	20	19.9
TC5M7	19.8	20.2	20.2	20.2
TC5M8	20	20.4	20.7	20.9
Average	20.6125	20.8375	21.15	21.25
Std Dev	1.08158	0.841661	1.00712	0.978337
Mice loaded with 5 N compression magnitude for 1 day
	Loading Day 1 (12 weeks)	Loading Day 2 (Sacrifice)
TC5M9	20.8	21
TC5M10	23.9	23.4
TC5M11	20.4	20.8
TC5M12	21	20.8
TC5M13	21.6	21.2
TC5M14	20	19.9
TC5M15	18.9	18.8
TC5M16	19.7	19.2
Average	20.7875	20.6375
StDev	1.50754	1.4202
Mice hindlimb unloaded via tail suspension for 5 days
	Unloading Day 1 (12 weeks)	Unloading Day 5 (Sacrifice)
HLU51	20.8	20
HLU52	21.1	16.2
HLU53	21.7	19.2
HLU54	20.1	19.1
HLU55	20	18.3
HLU56	20.8	19.7
HLU57	19.2	18.4
HLU58	20.8	18.4
Average	20.5625	18.6625
StDev	0.768928	1.17587
Mice hindlimb unloaded via tail suspension for 1 day
	Unloading Day 2 (Sacrifice)
HLU1	19.8
HLU2	19.6
HLU3	20.5
HLU4	20.8
HLU5	18.4
HLU6	21.4
HLU7	17.2
HLU8	17.6
Average	19.4125
StDev	1.53291
