# Supplementary material for: Bone adaptation to mechanical loading in a mouse model of reduced peripheral sensory nerve function
Source: PLoS One. 2017 Oct 31;12(10):e0187354. doi: 10.1371/journal.pone.0187354 (PMC5663494; doi:10.1371/journal.pone.0187354)
Supplement: S2 File — (XLSX) [file pone.0187354.s002.xlsx]

## Sheet: Bone Strain
Bone strain recorded at the anterior tibial surface using strain gages.
	Force (N)	Strain (µε)	Force (N)	Strain (µε)	Force (N)	Strain (µε)	Force (N)	Strain (µε)	Force (N)	Strain (µε)	Force (N)	Strain (µε)	Force (N)	Strain (µε)	Force (N)	Strain (µε)	Force (N)	Strain (µε)	Force (N)	Strain (µε)
Female
VEH3	1.11	210.291	2.14	435.42	3.14	657.874	4.12	870.265	5.12	1080.88	6.1	1310.99	7.13	1557.83	8.23	1708.59	9.29	1876.02	10.36	2014.83
VEH5	1.11	130.035	2.07	330.227	3.06	535.097	4.1	729.903	5.12	897.973	6.12	1036.54	7.16	1162.19	8.21	1275.87	9.22	1377.55	10.27	1471.84
VEH6	1.13	127.276	2.1	303.466	3.12	510.183	4.15	706.813	5.18	878.577	6.22	1027.3	7.26	1147.4	8.27	1228.73	9.26	1321.16	10.2	1411.74
VEH7	1.17	73.7795	2.12	182.62	3.07	317.308	4.15	431.738	5.21	560.022	6.25	667.11	7.16	793.607	8.35	918.292	9.38	1018.06	10.52	1137.24
Average	1.13	135.345	2.1075	312.933	3.0975	505.116	4.13	684.68	5.1575	854.363	6.1725	1010.48	7.1775	1165.26	8.265	1282.87	9.2875	1398.2	10.3375	1508.91
StDev	0.0282843	56.2749	0.0298608	103.88	0.0386221	140.868	0.0244949	183.445	0.045	216.36	0.0736546	264.051	0.0567891	312.283	0.0619139	325.133	0.0680074	355.518	0.138173	367.379
Female
CAP3	1.14	100.528	2.12	268.406	3.13	436.344	4.12	602.483	5.14	777.918	6.13	933.993	7.14	1094.73	8.14	1250.91	9.16	1379.39	10.28	1432.09
CAP4	1.16	133.729	2.13	261.953	3.12	387.442	4.13	509.26	5.2	633.873	6.24	716.972	7.29	790.836	8.36	861.953	9.4	929.375	10.42	1002.35
CAP7	1.08	154.936	2.07	356.987	3.08	550.798	4.14	732.662	5.27	851.793	6.32	960.789	7.35	1078.11	8.36	1204.7	9.37	1336.87	10.39	1481.08
Average	1.12667	129.731	2.10667	295.782	3.11	458.194	4.13	614.801	5.20333	754.528	6.23	870.585	7.26	987.893	8.28667	1105.85	9.31	1215.21	10.3633	1305.17
StDev	0.0416333	27.4235	0.0321455	53.1033	0.0264575	83.8414	0.01	112.209	0.0650641	110.827	0.0953939	133.705	0.108167	170.859	0.127017	212.484	0.130767	248.454	0.0737111	263.394
