# Supplementary material for: Bone adaptation to mechanical loading in a mouse model of reduced peripheral sensory nerve function
Source: PLoS One. 2017 Oct 31;12(10):e0187354. doi: 10.1371/journal.pone.0187354 (PMC5663494; doi:10.1371/journal.pone.0187354)
Supplement: S3 File — (XLSX) [file pone.0187354.s003.xlsx]

## Sheet: 4 weeks
4 weeks	Force	Avg Reaction Time (s)
VEH1	3N	13.885
VEH2	3N	11.665
VEH3	3N	15.83
VEH13	3N	12.14
VEH14	3N	11.985
VEH15	3N	13.235
VEH16	3N	8.395
VEH25	3N	9.42
VEH9	7N	16.185
VEH13	7N	13.13
Average		12.587
Std Dev		2.46931
CAP5	3N	21.39
CAP13	3N	23.33
CAP14	3N	18.04
CAP15	3N	16.275
CAP17	3N	19.545
CAP21	3N	27.575
CAP22	3N	22.305
CAP23	3N	19.595
CAP24	3N	21.105
CAP35	3N	18.29
CAP2	7N	20.61
CAP3	7N	29.785
CAP4	7N	15.55
CAP5	7N	25.435
CAP9	7N	19.675
CAP10	7N	17.66
CAP14	7N	16.66
Average		20.7544
Std Dev		3.95656

## Sheet: 8 weeks
8 weeks	Force	Avg Reaction Time (s)
VEH1	3N	13.885
VEH2	3N	11.665
VEH3	3N	15.83
VEH13	3N	12.14
VEH14	3N	11.985
VEH15	3N	13.235
VEH16	3N	8.395
VEH25	3N	9.42
VEH9	7N	16.185
VEH13	7N	13.13
VEH14	7N	7.22
VEH15	7N	11.835
VEH16	7N	11.61
VEH17	7N	10.345
VEH18	7N	8.35
VEH19	7N	9.045
VEH20	7N	9.905
VEH21	7N	8.19
Average		11.2428
Std Dev		2.59783
CAP5	3N	20.84
CAP13	3N	15.85
CAP14	3N	13.06
CAP15	3N	22
CAP17	3N	23.225
CAP21	3N	20.11
CAP22	3N	15.135
CAP23	3N	11.54
CAP24	3N	19.06
CAP35	3N	17.35
CAP2	7N	16.255
CAP3	7N	17.945
CAP4	7N	5.625
CAP5	7N	27.67
CAP9	7N	23.83
CAP10	7N	9.7
CAP14	7N	8.465
Average		16.9212
Std Dev		5.91628

## Sheet: 12 weeks
12 weeks	Force	Avg Reaction Time (s)
VEH1	3N	4.66
VEH2	3N	3.84
VEH3	3N	3.845
VEH13	3N	3.675
VEH14	3N	11.69
VEH15	3N	6.235
VEH16	3N	5.715
VEH25	3N	7.63
VEH9	7N	10.135
VEH13	7N	10.31
VEH14	7N	6.535
VEH15	7N	8.23
VEH16	7N	10.46
VEH17	7N	6.755
VEH18	7N	8.15
VEH19	7N	7.62
VEH20	7N	7.235
VEH21	7N	7.76
Average		7.24889
Std Dev		2.3871
CAP5	3N	19.505
CAP13	3N	16.955
CAP14	3N	18.825
CAP15	3N	14.175
CAP17	3N	18.14
CAP21	3N	13.705
CAP22	3N	19.125
CAP23	3N	11.77
CAP24	3N	19.765
CAP35	3N	19.81
CAP2	7N	12.89
CAP3	7N	16.075
CAP4	7N	14.25
CAP5	7N	12.09
CAP9	7N	22.305
CAP10	7N	12.865
CAP14	7N	8.755
Average		15.9415
Std Dev		3.71438
