# Supplementary material for: Bone adaptation to mechanical loading in a mouse model of reduced peripheral sensory nerve function
Source: PLoS One. 2017 Oct 31;12(10):e0187354. doi: 10.1371/journal.pone.0187354 (PMC5663494; doi:10.1371/journal.pone.0187354)
Supplement: S4 File — (XLS) [file pone.0187354.s004.xls]

## Sheet: Length
14 weeks old
	Bone Length (mm)
Vehicle	Left Tibia	Right Tibia (loaded)	Femur
VEH1	17.15	17.17	15.15
VEH2	17.38	17.49	14.92
VEH3	17.29	17.67	15.14
VEH13	17.26	17.25	15.07
VEH14	17.72	18.08	15.14
VEH15	17.54	17.59	14.94
VEH16	17.78	17.65	15.17
VEH25	17.36	17.79	15.24
Average	17.435	17.5862	15.0962
StDev	0.224499	0.290809	0.11275
Capsaicin	Left Tibia	Right Tibia (loaded)	Femur
CAP5	17.7	17.87	14.92
CAP13	17.12	17.24	14.95
CAP14	17.36	17.55	15.19
CAP15	17.14	17.19	14.93
CAP17	17.43	17.73	15.23
CAP21	16.78	17.06	14.65
CAP22	17.18	17.83	15.93
CAP23	17.31	17.35	15.02
CAP24	17.42	17.64	15.13
CAP35	17.06	17.56	14.64
Average	17.25	17.502	15.059
StDev	0.251749	0.279714	0.365497

## Sheet: Cortical 10
Tibia 10%														Tibia 10%
Left - Control														Right - Loaded
Vehicle	Imax	Imin	Ip	TV	BV	BMC	B.Ar	M.Ar	T.Ar	Ct.Th	aBMD	TMD		Vehicle	Imax	Imin	Ip	TV	BV	BMC	B.Ar	M.Ar	T.Ar	Ct.Th	aBMD	TMD
VEH1	0.37782	0.27851	0.65633	1.5748	0.5118	0.569507	0.86303	1.77501	2.63804	0.081	361.637	954.78		VEH1	0.4069	0.34804	0.75494	1.6842	0.5522	0.610242	0.93103	1.89072	2.82175	0.083	362.334	948.641
VEH2	0.41158	0.29328	0.70486	1.5945	0.534	0.586419	0.90024	1.76932	2.66956	0.082	367.776	946.489		VEH2	0.37227	0.29322	0.66549	1.5485	0.523	0.57548	0.88239	1.71062	2.59301	0.086	371.637	952.565
VEH3	0.43602	0.30192	0.73794	1.7291	0.5358	0.617866	0.9027	1.99695	2.89965	0.075	357.334	975.286		VEH3	0.47289	0.36576	0.83865	1.7738	0.5828	0.671895	0.98089	1.99173	2.97262	0.084	378.789	994.082
VEH13	0.35235	0.28844	0.64079	1.5206	0.5285	0.587053	0.89145	1.65532	2.54677	0.084	386.067	963.957		VEH13	0.38009	0.30673	0.68682	1.5816	0.536	0.587481	0.90398	1.74529	2.64927	0.084	371.447	944.717
VEH14	0.45163	0.34149	0.79312	2.0209	0.5837	0.654093	0.92164	2.08329	3.00493	0.077	323.664	955.603		VEH14	0.45225	0.31034	0.76259	1.806	0.529	0.597339	0.89183	2.1376	3.02943	0.074	330.752	946.932
VEH15	0.47932	0.32181	0.80113	1.7991	0.524	0.581962	0.88328	2.13313	3.01641	0.079	323.474	949.4		VEH15	0.54555	0.43547	0.98102	2.0482	0.5891	0.666558	0.99263	2.44432	3.43695	0.074	325.436	955.097
VEH16	0.42821	0.33348	0.76169	1.7355	0.4781	0.556337	0.91004	1.88497	2.79501	0.087	320.563	934.591		VEH16	0.4833	0.39944	0.88274	1.8968	0.5888	0.660504	0.99233	2.18961	3.18194	0.081	348.22	958.641
VEH25	0.43718	0.35264	0.78982	1.7594	0.5568	0.616556	0.93913	2.01021	2.94934	0.081	350.435	946.363		VEH25	0.5349	0.38841	0.92331	1.8502	0.6236	0.67964	1.0514	2.05054	3.10194	0.085	367.333	944.021
Average	0.421764	0.313946	0.73571	1.71674	0.531587	0.596224	0.901439	1.91352	2.81496	0.08075	348.869	953.309		Average	0.456019	0.355926	0.811945	1.77366	0.565562	0.631142	0.95331	2.02005	2.97336	0.081375	356.994	955.587
StDev	0.040603	0.0271958	0.062617	0.158196	0.030925	0.0314392	0.0233314	0.169377	0.179947	0.00380789	24.0823	12.3299		StDev	0.0659793	0.050519	0.113077	0.166058	0.0357778	0.0426168	0.0599883	0.242685	0.280506	0.00477905	19.9829	16.3693
Capsaicin	Imax	Imin	Ip	TV	BV	BMC	B.Ar	M.Ar	T.Ar	Ct.Th	aBMD	TMD		Capsaicin	Imax	Imin	Ip	TV	BV	BMC	B.Ar	M.Ar	T.Ar	Ct.Th	aBMD	TMD
CAP5	0.36224	0.26187	0.62411	1.5236	0.4937	0.552823	0.83187	1.71881	2.55068	0.079	362.84	949.591		CAP5	0.34757	0.28218	0.62975	1.4797	0.5064	0.560025	0.85369	1.62159	2.47528	0.083	378.472	952.059
CAP13	0.38817	0.30618	0.69435	1.591	0.5214	0.566101	0.88016	1.78361	2.66377	0.081	355.815	924.718		CAP13	0.34147	0.26378	0.60525	1.5107	0.4855	0.522901	0.81978	1.70913	2.52891	0.081	346.132	913.136
CAP14	0.35521	0.29162	0.64683	1.6604	0.4719	0.525222	0.79598	1.98621	2.78219	0.069	316.322	922.756		CAP14	0.35289	0.3164	0.66929	1.6077	0.5081	0.56604	0.85681	1.83596	2.69277	0.073	352.081	939.401
CAP15	0.27762	0.24338	0.521	1.4073	0.4487	0.495038	0.75681	1.59853	2.35534	0.074	351.764	926.87		CAP15	0.34807	0.25951	0.60758	1.5521	0.4627	0.512575	0.78056	1.81878	2.59934	0.072	330.246	929.971
CAP17	0.38897	0.3148	0.70377	1.5959	0.524	0.582187	0.88324	1.78938	2.67262	0.086	364.802	959.084		CAP17	0.38098	0.32097	0.70195	1.5726	0.5212	0.57309	0.87859	1.7535	2.63209	0.085	364.422	953.008
CAP21	0.35424	0.3157	0.66994	1.5871	0.5031	0.554167	0.84856	1.80951	2.65807	0.081	349.17	937.186		CAP21	0.30982	0.34335	0.65317	1.5209	0.4869	0.538367	0.82113	1.72546	2.54659	0.076	353.979	937.123
CAP22	0.40305	0.36766	0.77071	1.6539	0.5683	0.620826	0.95871	1.81192	2.77063	0.087	375.371	940.857		CAP22	0.46264	0.35968	0.82232	1.704	0.5726	0.629818	0.96532	1.88847	2.85379	0.085	369.612	946.932
CAP23	0.45075	0.25774	0.70849	1.713	0.4992	0.561917	0.84149	2.02932	2.87081	0.07	328.031	940.54		CAP23	0.40105	0.32115	0.7222	1.6784	0.5315	0.591463	0.89636	1.91577	2.81213	0.078	352.397	948.451
CAP24	0.37362	0.30948	0.6831	1.561	0.535	0.598995	0.90133	1.71318	2.61451	0.091	383.725	972.311		CAP24	0.4796	0.3592	0.8388	1.755	0.5834	0.659776	0.98256	1.95861	2.94117	0.08	375.941	962.312
CAP35	0.33823	0.29576	0.63399	1.504	0.5104	0.572744	0.85969	1.65737	2.51706	0.086	380.814	974.779		CAP35	0.35646	0.27528	0.63174	1.5359	0.503	0.562243	0.84746	1.72461	2.57207	0.089	366.067	972.248
Average	0.36921	0.296419	0.665629	1.57972	0.50757	0.563002	0.855784	1.78978	2.64557	0.0804	356.865	944.869		Average	0.378055	0.31015	0.688205	1.5917	0.51613	0.57163	0.870226	1.79519	2.66541	0.0802	358.935	945.464
StDev	0.0451915	0.0358656	0.0662305	0.0876743	0.0332168	0.0354981	0.0560082	0.134121	0.147939	0.00745654	21.8521	18.8118		StDev	0.054697	0.0379346	0.084052	0.0920237	0.03794	0.0456721	0.0635799	0.106087	0.155239	0.00551362	14.7841	16.6805

## Sheet: Cortical 20
Tibia 20%														Tibia 20%
Left - Control														Right - Loaded
Vehicle	Imax	Imin	Ip	TV	BV	BMC	B.Ar	M.Ar	T.Ar	Ct.Th	aBMD	TMD		Vehicle	Imax	Imin	Ip	TV	BV	BMC	B.Ar	M.Ar	T.Ar	Ct.Th	aBMD	TMD
VEH1	0.22321	0.15677	0.37998	0.9743	0.4828	0.520003	0.81471	0.8093	1.62401	0.143	533.72	1003.26		VEH1	0.2561	0.16968	0.42578	1.0095	0.4935	0.526906	0.83285	0.84703	1.67988	0.131	521.948	992.5
VEH2	0.25143	0.16673	0.41816	1.0042	0.4798	0.516641	0.80888	0.86179	1.67067	0.138	514.48	1002.31		VEH2	0.23084	0.17032	0.40116	0.961	0.4845	0.512661	0.81701	0.78189	1.5989	0.145	533.466	989.652
VEH3	0.222	0.176	0.398	0.9836	0.4878	0.548124	0.82123	0.8176	1.63883	0.149	557.263	1051.8		VEH3	0.29491	0.17701	0.47192	1.0539	0.5279	0.596237	0.88932	0.8662	1.75552	0.145	565.744	1058.38
VEH13	0.20533	0.13697	0.3423	0.8717	0.4718	0.511971	0.79565	0.65144	1.44709	0.15	587.325	1020.73		VEH13	0.20947	0.16134	0.37081	0.9143	0.4894	0.535429	0.82536	0.69615	1.52151	0.149	585.616	1031.04
VEH14	0.2825	0.18634	0.46884	1.071	0.521	0.563683	0.87891	0.90545	1.78436	0.155	526.315	1018.2		VEH14	0.28303	0.18896	0.47199	1.0701	0.5117	0.559823	0.86262	0.91942	1.78204	0.143	523.15	1018.32
VEH15	0.33825	0.18079	0.51904	1.1474	0.5016	0.541878	0.84567	1.06588	1.91155	0.137	472.266	1005.28		VEH15	0.28203	0.20551	0.48754	1.1086	0.5144	0.562003	0.867	0.9823	1.8493	0.142	506.949	1021.11
VEH16	0.25357	0.15211	0.40568	0.9584	0.4881	0.527348	0.82323	0.76893	1.59216	0.148	550.238	1017.18		VEH16	0.26455	0.17566	0.44021	1.0182	0.5117	0.557932	0.86218	0.83144	1.69362	0.145	547.96	1019.59
VEH25	0.26183	0.16987	0.4317	1.0138	0.507	0.544421	0.85561	0.83119	1.6868	0.137	537.011	1002.94		VEH25	0.27733	0.18297	0.4603	1.0479	0.5088	0.554841	0.85775	0.88798	1.74573	0.145	529.479	1018.01
Average	0.254765	0.165697	0.420463	1.00305	0.492488	0.534259	0.830486	0.838948	1.66943	0.144625	534.827	1015.21		Average	0.262283	0.178931	0.441214	1.02294	0.505238	0.550729	0.851761	0.851551	1.70331	0.143125	539.289	1018.58
StDev	0.041943	0.0163362	0.0543281	0.081084	0.0161715	0.0180376	0.0274492	0.118261	0.136559	0.00686477	33.6011	16.6495		StDev	0.029112	0.0136638	0.0400012	0.0620893	0.0146989	0.0256359	0.0244	0.0867428	0.10463	0.0053033	25.7972	21.5951
Capsaicin	Imax	Imin	Ip	TV	BV	BMC	B.Ar	M.Ar	T.Ar	Ct.Th	aBMD	TMD		Capsaicin	Imax	Imin	Ip	TV	BV	BMC	B.Ar	M.Ar	T.Ar	Ct.Th	aBMD	TMD
CAP5	0.22596	0.14738	0.37334	0.9652	0.459	0.501463	0.7737	0.83423	1.60793	0.132	519.543	1016.99		CAP5	0.21255	0.14612	0.35867	0.915	0.4651	0.49982	0.78492	0.73454	1.51946	0.135	546.251	1002.69
CAP13	0.21644	0.14437	0.36081	0.9268	0.4729	0.495883	0.79832	0.7429	1.54122	0.147	535.049	974.969		CAP13	0.21383	0.13242	0.34625	0.9117	0.4542	0.481976	0.76662	0.74908	1.5157	0.134	528.657	984.779
CAP14	0.20706	0.1516	0.35866	0.9259	0.4508	0.474657	0.76024	0.77967	1.53991	0.139	512.644	978.703		CAP14	0.21809	0.14418	0.36227	0.9207	0.4676	0.507245	0.78821	0.74245	1.53066	0.142	550.934	1010.28
CAP15	0.20999	0.12606	0.33605	0.8889	0.4565	0.487869	0.77034	0.70682	1.47716	0.129	548.846	995.032		CAP15	0.20898	0.15489	0.36387	0.928	0.4417	0.478201	0.74446	0.79815	1.54261	0.133	515.303	1006.11
CAP17	0.27727	0.16402	0.44129	1.0192	0.4921	0.52868	0.82982	0.8663	1.69612	0.136	518.72	1005.35		CAP17	0.24153	0.16054	0.40207	0.95	0.4803	0.522666	0.8098	0.7685	1.5783	0.139	550.175	1020.73
CAP21	0.21665	0.14965	0.3663	0.9365	0.4576	0.492123	0.77194	0.78505	1.55699	0.14	525.492	1000.73		CAP21	0.19622	0.13762	0.33384	0.9092	0.4436	0.480137	0.74792	0.76483	1.51275	0.139	528.087	1007.56
CAP22	0.22998	0.15815	0.38813	0.9427	0.491	0.519127	0.82818	0.7385	1.56668	0.151	550.681	996.108		CAP22	0.23488	0.16616	0.40104	0.9622	0.4881	0.531388	0.82294	0.77594	1.59888	0.142	552.263	1017.94
CAP23	0.24063	0.15785	0.39848	0.9784	0.4674	0.502624	0.78852	0.83848	1.627	0.137	513.72	999.589		CAP23	0.23822	0.17327	0.41149	0.9839	0.4742	0.516098	0.7999	0.83566	1.63556	0.136	524.543	1012.31
CAP24	0.21001	0.15846	0.36847	0.9295	0.4781	0.527212	0.80566	0.73988	1.54554	0.15	567.199	1033.64		CAP24	0.23441	0.18148	0.41589	0.9925	0.4979	0.54743	0.83898	0.81397	1.65295	0.143	551.567	1033.7
CAP35	0.20889	0.14725	0.35614	0.9094	0.4613	0.513739	0.77716	0.73265	1.50981	0.135	564.921	1036.23		CAP35	0.20511	0.15454	0.35965	0.9122	0.4749	0.521036	0.80039	0.71533	1.51572	0.143	571.187	1030.85
Average	0.224288	0.150479	0.374767	0.94225	0.46867	0.504338	0.790388	0.776448	1.56684	0.1396	535.682	1003.73		Average	0.220382	0.155122	0.375504	0.93854	0.46876	0.5086	0.790414	0.769845	1.56026	0.1386	541.897	1012.7
StDev	0.021529	0.0106239	0.0290206	0.0370915	0.0145061	0.01766	0.0244663	0.0537624	0.0625817	0.00748628	20.8486	20.393		StDev	0.0157373	0.0156281	0.0292893	0.0314799	0.018305	0.0234707	0.0307329	0.0373332	0.0528703	0.00386437	17.0048	14.2132

## Sheet: Cortical 30
Tibia 30%														Tibia 30%
Left - Control														Right - Loaded
Vehicle	Imax	Imin	Ip	TV	BV	BMC	B.Ar	M.Ar	T.Ar	Ct.Th	aBMD	TMD		Vehicle	Imax	Imin	Ip	TV	BV	BMC	B.Ar	M.Ar	T.Ar	Ct.Th	aBMD	TMD
VEH1	0.23351	0.07975	0.31326	0.8309	0.4142	0.455773	0.69772	0.68468	1.3824	0.143	548.529	1029.9		VEH1	0.269	0.081	0.35	0.8395	0.4366	0.478555	0.736	0.65987	1.39587	0.148	570.047	1028.01
VEH2	0.25766	0.09296	0.35062	0.8534	0.443	0.490097	0.74676	0.67254	1.4193	0.154	574.288	1037.37		VEH2	0.24897	0.08025	0.32922	0.8013	0.4269	0.465755	0.71958	0.61206	1.33164	0.149	581.25	1026.36
VEH3	0.24046	0.09948	0.33994	0.8632	0.435	0.500041	0.73243	0.70368	1.43611	0.147	579.288	1076.86		VEH3	0.25169	0.08922	0.34091	0.8427	0.4414	0.506992	0.74315	0.65853	1.40168	0.151	601.629	1080.28
VEH13	0.2083	0.06544	0.27374	0.7299	0.3978	0.44287	0.67016	0.54116	1.21132	0.149	606.755	1049.59		VEH13	0.23346	0.07541	0.30887	0.7693	0.4291	0.476612	0.72307	0.55481	1.27788	0.151	619.539	1050.73
VEH14	0.28903	0.09853	0.38756	0.8931	0.4686	0.519962	0.78985	0.69622	1.48607	0.152	582.199	1048.32		VEH14	0.24605	0.09729	0.34334	0.8549	0.4373	0.494097	0.73736	0.68476	1.42212	0.15	577.958	1063.45
VEH15	0.33738	0.08657	0.42395	0.9003	0.4635	0.512758	0.78071	0.7158	1.49651	0.139	569.541	1036.74		VEH15	0.29358	0.08698	0.38056	0.8829	0.4403	0.495696	0.74171	0.72689	1.4686	0.137	561.44	1048.95
VEH16	0.31416	0.08188	0.39604	0.8661	0.456	0.506819	0.76814	0.67084	1.43898	0.142	585.173	1043		VEH16	0.3099	0.08467	0.39457	0.8651	0.464	0.520852	0.78058	0.65705	1.43763	0.149	602.072	1061.93
VEH25	0.25312	0.08384	0.33696	0.8113	0.4374	0.487793	0.73721	0.61031	1.34752	0.154	601.249	1056.93		VEH25	0.27116	0.0879	0.35906	0.8536	0.45	0.517062	0.75804	0.66194	1.41998	0.147	605.742	1074.21
Average	0.266703	0.0860563	0.352759	0.843525	0.439437	0.489514	0.740372	0.661904	1.40228	0.1475	580.878	1047.34		Average	0.265476	0.08534	0.350816	0.838663	0.4407	0.494452	0.742436	0.651989	1.39443	0.14775	589.96	1054.24
StDev	0.0434471	0.0111539	0.0483665	0.0544896	0.0242337	0.0272423	0.040899	0.0582855	0.0914492	0.00573212	18.2276	14.6589		StDev	0.0258373	0.00666438	0.0273799	0.0365802	0.0118527	0.0198624	0.0195087	0.0506412	0.0613748	0.00455914	20.1305	19.736
Capsaicin	Imax	Imin	Ip	TV	BV	BMC	B.Ar	M.Ar	T.Ar	Ct.Th	aBMD	TMD		Capsaicin	Imax	Imin	Ip	TV	BV	BMC	B.Ar	M.Ar	T.Ar	Ct.Th	aBMD	TMD
CAP5	0.22041	0.06815	0.28856	0.7598	0.4009	0.447933	0.67537	0.58647	1.26184	0.149	589.54	1052.43		CAP5	0.22247	0.06675	0.28922	0.7629	0.3979	0.437352	0.67048	0.59664	1.26712	0.136	573.275	1029.84
CAP13	0.23825	0.071	0.30925	0.7839	0.4147	0.446215	0.69928	0.60269	1.30197	0.139	569.225	1006.3		CAP13	0.24387	0.06492	0.30879	0.7592	0.4174	0.458678	0.70347	0.55694	1.26041	0.149	604.16	1038.19
CAP14	0.22018	0.07533	0.29551	0.7771	0.3995	0.431721	0.67306	0.61783	1.29089	0.145	555.554	1017.12		CAP14	0.2418	0.07344	0.31524	0.7861	0.4134	0.456821	0.69662	0.60864	1.30526	0.138	581.123	1035.16
CAP15	0.23115	0.06679	0.29794	0.7631	0.4017	0.438384	0.67717	0.58981	1.26698	0.138	574.478	1024.08		CAP15	0.21223	0.08094	0.29317	0.7778	0.4036	0.447075	0.6802	0.61193	1.29213	0.142	574.794	1034.84
CAP17	0.26183	0.07816	0.33999	0.8065	0.424	0.46495	0.71435	0.62485	1.3392	0.145	576.503	1032.25		CAP17	0.23585	0.08068	0.31653	0.803	0.4174	0.464965	0.70353	0.63032	1.33385	0.144	579.034	1047.81
CAP21	0.23624	0.07186	0.3081	0.786	0.4019	0.43776	0.67747	0.6282	1.30567	0.133	556.947	1018.13		CAP21	0.22977	0.07078	0.30055	0.7717	0.4029	0.446792	0.67892	0.60257	1.28149	0.138	578.971	1036.55
CAP22	0.2504	0.08241	0.33281	0.8133	0.4371	0.474944	0.73704	0.61443	1.35147	0.147	583.971	1027.75		CAP22	0.25521	0.07064	0.32585	0.7779	0.425	0.471256	0.71605	0.57546	1.29151	0.142	605.806	1040.28
CAP23	0.2348	0.09968	0.33448	0.8362	0.4374	0.476197	0.73719	0.65166	1.38885	0.148	569.478	1023.58		CAP23	0.27775	0.09464	0.37239	0.8504	0.4466	0.494779	0.75259	0.6606	1.41319	0.148	581.819	1039.9
CAP24	0.24222	0.07717	0.31939	0.8004	0.4254	0.48124	0.71678	0.61321	1.32999	0.148	601.249	1066.8		CAP24	0.23557	0.08117	0.31674	0.803	0.4147	0.46532	0.69818	0.63634	1.33452	0.137	579.477	1051.49
CAP35	0.23632	0.06918	0.3055	0.7534	0.4053	0.458321	0.68228	0.56797	1.25025	0.142	608.337	1067.18		CAP35	0.24363	0.06541	0.30904	0.7572	0.406	0.452726	0.68368	0.57277	1.25645	0.138	597.894	1047.75
Average	0.23718	0.075973	0.313153	0.78797	0.41479	0.455766	0.698999	0.609712	1.30871	0.1434	578.528	1033.56		Average	0.239815	0.074937	0.314752	0.78492	0.41449	0.459576	0.698372	0.605221	1.30359	0.1412	585.635	1040.18
StDev	0.0125734	0.00968048	0.0177865	0.0262707	0.0151314	0.0178949	0.0256217	0.023942	0.0439208	0.00527468	17.4427	21.2608		StDev	0.0179735	0.00938198	0.0231905	0.0281511	0.0139838	0.0160092	0.0235943	0.0317497	0.0472225	0.00461399	12.1629	6.84171

## Sheet: Cortical 40
Tibia 40%														Tibia 40%
Left - Control														Right - Loaded
Vehicle	Imax	Imin	Ip	TV	BV	BMC	B.Ar	M.Ar	T.Ar	Ct.Th	aBMD	TMD		Vehicle	Imax	Imin	Ip	TV	BV	BMC	B.Ar	M.Ar	T.Ar	Ct.Th	aBMD	TMD
VEH1	0.1598	0.06341	0.22321	0.7155	0.3896	0.430284	0.65715	0.53387	1.19102	0.164	601.375	1042.18		VEH1	0.16047	0.06848	0.22895	0.7319	0.3944	0.435931	0.66548	0.55365	1.21913	0.164	595.616	1040.35
VEH2	0.16474	0.07459	0.23933	0.7408	0.4072	0.450937	0.68662	0.54742	1.23404	0.166	608.717	1044.52		VEH2	0.15474	0.0666	0.22134	0.7026	0.398	0.437289	0.67152	0.49786	1.16938	0.171	622.387	1039.84
VEH3	0.2025	0.08118	0.28368	0.7872	0.4262	0.492733	0.71856	0.5919	1.31046	0.158	625.931	1091.23		VEH3	0.15888	0.07299	0.23187	0.7226	0.4023	0.463365	0.67805	0.52499	1.20304	0.172	641.247	1092.24
VEH13	0.1275	0.05952	0.18702	0.657	0.3632	0.416767	0.61222	0.48087	1.09309	0.162	634.349	1084.71		VEH13	0.13448	0.05847	0.19295	0.6654	0.3668	0.418769	0.61848	0.48817	1.10665	0.16	629.349	1075.66
VEH14	0.17818	0.08012	0.2583	0.7639	0.4242	0.477811	0.71516	0.55705	1.27221	0.171	625.488	1065.47		VEH14	0.18491	0.08067	0.26558	0.7765	0.426	0.4852	0.71864	0.57474	1.29338	0.169	624.856	1074.9
VEH15	0.18877	0.07858	0.26735	0.7692	0.417	0.467836	0.70309	0.57778	1.28087	0.162	608.211	1056.36		VEH15	0.16197	0.0774	0.23937	0.7574	0.4034	0.458454	0.68041	0.5815	1.26191	0.166	605.299	1068.32
VEH16	0.16486	0.07143	0.23629	0.7416	0.3944	0.442976	0.66511	0.56955	1.23466	0.16	597.325	1056.87		VEH16	0.19028	0.07305	0.26333	0.7603	0.4207	0.476088	0.70993	0.55593	1.26586	0.166	626.185	1067.81
VEH25	0.14686	0.06188	0.20874	0.6703	0.375	0.426052	0.63186	0.48193	1.11379	0.156	635.615	1075.66		VEH25	0.13546	0.07623	0.21169	0.7215	0.3966	0.46161	0.66951	0.53284	1.20235	0.177	639.792	1099.33
Average	0.166651	0.0713388	0.23799	0.730688	0.3996	0.450675	0.673721	0.542546	1.21627	0.162375	617.126	1064.63		Average	0.160149	0.0717363	0.231885	0.729775	0.401025	0.454588	0.676503	0.53871	1.21521	0.168125	623.091	1069.81
StDev	0.0235603	0.00869311	0.0317101	0.0467645	0.0230849	0.0268085	0.0389874	0.0417374	0.0785049	0.00471888	15.0061	18.0087		StDev	0.0200845	0.00705447	0.0245641	0.0356275	0.0179766	0.0222678	0.0304078	0.0340054	0.0598467	0.00527629	15.7313	21.4058
Capsaicin	Imax	Imin	Ip	TV	BV	BMC	B.Ar	M.Ar	T.Ar	Ct.Th	aBMD	TMD		Capsaicin	Imax	Imin	Ip	TV	BV	BMC	B.Ar	M.Ar	T.Ar	Ct.Th	aBMD	TMD
CAP5	0.1304	0.0616	0.192	0.6739	0.372	0.419811	0.62763	0.49403	1.12166	0.168	622.957	1066.8		CAP5	0.10261	0.06	0.16261	0.6394	0.3455	0.385976	0.58284	0.48162	1.06446	0.167	603.654	1055.35
CAP13	0.13605	0.06359	0.19964	0.6815	0.3725	0.417644	0.62822	0.50619	1.13441	0.164	612.831	1060.03		CAP13	0.15789	0.05764	0.21553	0.6881	0.3869	0.432663	0.65264	0.49205	1.14469	0.163	628.779	1060.03
CAP14	0.1537	0.05906	0.21276	0.6799	0.3721	0.412834	0.6272	0.50275	1.12995	0.155	607.198	1050.03		CAP14	0.12197	0.06051	0.18248	0.6593	0.3582	0.411633	0.60407	0.49336	1.09743	0.161	624.349	1087.69
CAP15	0.13747	0.05413	0.1916	0.6463	0.3686	0.415952	0.62112	0.45302	1.07414	0.163	643.589	1071.67		CAP15	0.14436	0.05792	0.20228	0.6663	0.3724	0.424902	0.6282	0.47971	1.10791	0.16	637.703	1076.23
CAP17	0.15167	0.0659	0.21757	0.7029	0.3816	0.42889	0.64328	0.52613	1.16941	0.158	610.173	1058.19		CAP17	0.16233	0.07145	0.23378	0.7265	0.4027	0.459981	0.67921	0.53012	1.20933	0.162	633.146	1080.16
CAP21	0.1426	0.06624	0.20884	0.6943	0.3804	0.424566	0.64151	0.51383	1.15534	0.156	611.502	1052.75		CAP21	0.14584	0.06065	0.20649	0.6822	0.3844	0.435602	0.64856	0.4866	1.13516	0.164	638.526	1071.42
CAP22	0.1511	0.07104	0.22214	0.7134	0.3927	0.437148	0.66207	0.52556	1.18763	0.165	612.767	1052.94		CAP22	0.13748	0.06761	0.20509	0.6982	0.3866	0.437732	0.65197	0.51077	1.16274	0.168	626.944	1067.05
CAP23	0.18744	0.08239	0.26983	0.779	0.422	0.467337	0.71135	0.58566	1.29701	0.157	599.92	1043.32		CAP23	0.17566	0.07497	0.25063	0.7456	0.4057	0.456643	0.68446	0.55675	1.24121	0.161	612.451	1062.43
CAP24	0.14795	0.06529	0.21324	0.6974	0.387	0.44288	0.65253	0.50789	1.16042	0.167	635.045	1083		CAP24	0.12923	0.07085	0.20008	0.687	0.3818	0.434928	0.64375	0.49994	1.14369	0.173	633.083	1079.84
CAP35	0.13314	0.05864	0.19178	0.6595	0.3646	0.42044	0.61475	0.48255	1.0973	0.16	637.513	1091.23		CAP35	0.14374	0.06215	0.20589	0.6898	0.3773	0.428013	0.63613	0.51182	1.14795	0.164	620.489	1074.02
Average	0.147152	0.064788	0.21194	0.69281	0.38135	0.42875	0.642966	0.509761	1.15273	0.1613	619.349	1063		Average	0.142111	0.064375	0.206486	0.68824	0.38015	0.430807	0.641183	0.504274	1.14546	0.1643	625.912	1071.42
StDev	0.0163887	0.00780537	0.023257	0.0363665	0.0166952	0.0165534	0.0281062	0.0342663	0.0609623	0.00471522	14.6577	15.2039		StDev	0.0209717	0.00627723	0.0243536	0.0309083	0.0183178	0.0211611	0.0309174	0.0241228	0.0515751	0.00400139	11.1538	10.1631

## Sheet: Cortical 50
Tibia Mid-Shaft (50%)														Tibia Mid-Shaft (50%)
Left - Control														Right - Loaded
Vehicle	Imax	Imin	Ip	TV	BV	BMC	B.Ar	M.Ar	T.Ar	Ct.Th	aBMD	TMD		Vehicle	Imax	Imin	Ip	TV	BV	BMC	B.Ar	M.Ar	T.Ar	Ct.Th	aBMD	TMD
VEH1	0.06425	0.05314	0.11739	0.5504	0.3318	0.377919	0.56001	0.3567	0.91671	0.19	686.625	1086.8		VEH1	0.06062	0.05773	0.11835	0.5541	0.3323	0.375795	0.56117	0.36168	0.92285	0.192	678.208	1081.23
VEH2	0.0685	0.05307	0.12157	0.5554	0.341	0.388241	0.5758	0.34903	0.92483	0.195	699.03	1089.9		VEH2	0.05945	0.04628	0.10573	0.5171	0.3257	0.367425	0.55009	0.31072	0.86081	0.198	710.549	1083.26
VEH3	0.0733	0.06525	0.13855	0.6007	0.3501	0.4166	0.59102	0.41001	1.00103	0.189	693.524	1137.12		VEH3	0.06735	0.053	0.12035	0.5587	0.3311	0.399565	0.55849	0.37209	0.93058	0.188	715.169	1151.36
VEH13	0.05499	0.04465	0.09964	0.5058	0.3095	0.365606	0.52233	0.31911	0.84144	0.189	722.827	1133.13		VEH13	0.05303	0.04509	0.09812	0.4994	0.3127	0.369766	0.52778	0.30303	0.83081	0.194	740.421	1133
VEH14	0.07571	0.05941	0.13512	0.5876	0.3594	0.417258	0.60651	0.37228	0.97879	0.199	710.106	1110.28		VEH14	0.06899	0.05778	0.12677	0.5761	0.3375	0.3952	0.56977	0.38991	0.95968	0.187	685.993	1114.46
VEH15	0.08147	0.05783	0.1393	0.5957	0.3498	0.402463	0.5904	0.40201	0.99241	0.187	675.613	1098		VEH15	0.0641	0.05454	0.11864	0.5613	0.3255	0.377019	0.54959	0.38557	0.93516	0.187	671.689	1104.9
VEH16	0.06486	0.05618	0.12104	0.5643	0.3316	0.384248	0.55969	0.38013	0.93982	0.188	680.929	1108.7		VEH16	0.07745	0.06441	0.14186	0.605	0.356	0.411579	0.60113	0.40698	1.00811	0.19	680.297	1101.17
VEH25	0.06183	0.05387	0.1157	0.5488	0.3224	0.372756	0.54383	0.36986	0.91369	0.185	679.221	1102.12		VEH25	0.06055	0.04718	0.10773	0.5264	0.3265	0.386093	0.55137	0.32504	0.87641	0.198	733.459	1134.65
Average	0.0681138	0.055425	0.123539	0.563588	0.33695	0.390636	0.568699	0.369891	0.93859	0.19025	693.484	1108.26		Average	0.0639425	0.0532512	0.117194	0.549763	0.330912	0.385305	0.558674	0.356877	0.915551	0.19175	701.973	1113
StDev	0.00845469	0.0059528	0.0135668	0.0311326	0.0163829	0.0195565	0.0277089	0.0291293	0.0522892	0.00455914	16.4556	18.5002		StDev	0.00738124	0.00674934	0.0136188	0.0340707	0.0124348	0.015641	0.0210302	0.0391387	0.0571812	0.00455914	26.5233	25.1891
Capsaicin	Imax	Imin	Ip	TV	BV	BMC	B.Ar	M.Ar	T.Ar	Ct.Th	aBMD	TMD		Capsaicin	Imax	Imin	Ip	TV	BV	BMC	B.Ar	M.Ar	T.Ar	Ct.Th	aBMD	TMD
CAP5	0.05394	0.04409	0.09803	0.5047	0.3048	0.351842	0.5144	0.32559	0.83999	0.183	697.131	1100.28		CAP5	0.05042	0.04112	0.09154	0.4867	0.3012	0.344222	0.5084	0.30103	0.80943	0.19	707.258	1095.47
CAP13	0.0599	0.05133	0.11123	0.5355	0.3243	0.374805	0.54705	0.34443	0.89148	0.19	699.916	1107.69		CAP13	0.05704	0.04793	0.10497	0.5263	0.3084	0.355509	0.52017	0.3558	0.87597	0.18	675.487	1100.47
CAP14	0.06057	0.05047	0.11104	0.5391	0.3141	0.365042	0.52957	0.36743	0.897	0.179	677.132	1109.52		CAP14	0.06046	0.04392	0.10438	0.5133	0.3244	0.384411	0.54759	0.30678	0.85437	0.198	748.902	1137.24
CAP15	0.05224	0.04679	0.09903	0.5053	0.31	0.364477	0.52287	0.31764	0.84051	0.178	721.308	1125.85		CAP15	0.05626	0.0452	0.10146	0.5085	0.3135	0.368523	0.52919	0.31669	0.84588	0.185	724.725	1129.08
CAP17	0.06272	0.05009	0.11281	0.5362	0.3291	0.382048	0.55541	0.33698	0.89239	0.193	712.51	1110.53		CAP17	0.06756	0.05162	0.11918	0.5587	0.3304	0.38528	0.5577	0.37283	0.93053	0.188	689.6	1110.98
CAP21	0.06007	0.04806	0.10813	0.5316	0.3147	0.361343	0.53105	0.35384	0.88489	0.181	679.727	1094.46		CAP21	0.05886	0.04425	0.10311	0.5158	0.3135	0.364346	0.52936	0.32915	0.85851	0.186	706.372	1111.48
CAP22	0.06538	0.05083	0.11621	0.5535	0.32	0.364879	0.53966	0.38197	0.92163	0.182	659.221	1084.14		CAP22	0.05692	0.04744	0.10436	0.5231	0.3107	0.35732	0.52455	0.3461	0.87065	0.184	683.081	1098.32
CAP23	0.08374	0.06266	0.1464	0.6188	0.3555	0.404362	0.60007	0.4313	1.03137	0.182	653.462	1080.66		CAP23	0.07165	0.05606	0.12771	0.5724	0.3405	0.391068	0.57505	0.37824	0.95329	0.19	683.208	1096.36
CAP24	0.05774	0.04911	0.10685	0.5284	0.3125	0.361107	0.52759	0.35186	0.87945	0.183	683.398	1098.45		CAP24	0.05911	0.04435	0.10346	0.518	0.3096	0.357639	0.52227	0.33993	0.8622	0.185	690.423	1104.14
CAP35	0.05467	0.04529	0.09996	0.5086	0.3044	0.357522	0.51365	0.33255	0.8462	0.183	702.954	1121.42		CAP35	0.05484	0.04537	0.10021	0.5075	0.3083	0.359254	0.51991	0.32421	0.84412	0.186	707.89	1117.12
Average	0.061097	0.049872	0.110969	0.53617	0.31894	0.368743	0.538132	0.354359	0.892491	0.1834	688.676	1103.3		Average	0.059312	0.046726	0.106038	0.52303	0.31605	0.366757	0.533419	0.337076	0.870495	0.1872	701.694	1110.07
StDev	0.00893616	0.00510741	0.0139143	0.0332027	0.0150697	0.0151068	0.0254881	0.0331861	0.0557643	0.00464758	22.0691	14.6721		StDev	0.00615615	0.00432407	0.0101622	0.0250884	0.011999	0.0153389	0.0203983	0.0264031	0.0421534	0.00480278	22.357	14.215

## Sheet: Trabecular
Tibial Metaphysis
Left - Control										Right - Loaded
Vehicle-Treated	BV/TV	Conn.Dens	SMI	Tb.N	Tb.Th	Tb.Sp	aBMD	TMD		Vehicle-Treated	BV/TV	Conn.Dens	SMI	Tb.N	Tb.Th	Tb.Sp	aBMD	TMD
VEH1	0.099	142.896	2.1135	4.4237	0.043	0.2234	134.241	844.847		VEH1	0.1112	205.776	2.0616	4.5368	0.0426	0.2153	145.126	823.962
VEH2	0.1225	196.512	1.8509	4.6263	0.0442	0.214	159.556	831.683		VEH2	0.1266	199.308	1.7315	4.2196	0.0449	0.2398	161.012	835.607
VEH3	0.1005	131.892	1.9858	4.0451	0.0447	0.2478	147.911	867.821		VEH3	0.1066	128.511	2.0499	4.3424	0.0495	0.2302	150	881.745
VEH13	0.1146	194.468	1.798	4.417	0.0423	0.2238	162.278	837.696		VEH13	0.1124	195.171	1.9028	4.3897	0.0446	0.2261	152.658	833.139
VEH14	0.1262	175.834	1.876	4.3769	0.0473	0.2227	160.632	834.595		VEH14	0.1148	188.513	1.7525	4.1829	0.0462	0.2385	150.949	839.658
VEH15	0.0894	141.516	1.9791	3.8459	0.0438	0.2586	124.178	843.771		VEH15	0.0959	167.446	1.8926	4.0705	0.0439	0.2426	132.785	844.215
VEH16	0.0954	167.494	2.1374	4.2272	0.0423	0.2348	135.19	854.847		VEH16	0.0942	220.875	2.1461	4.0838	0.043	0.2429	130.57	846.177
VEH25	0.105	134.56	2.1714	4.2594	0.0445	0.2332	141.962	846.493		VEH25	0.1149	203.31	1.7863	4.1373	0.0457	0.2399	146.645	827.443
Average	0.106575	160.646	1.98901	4.27769	0.0440125	0.232287	145.743	845.219		Average	0.109575	188.614	1.91541	4.24537	0.04505	0.234412	146.218	841.493
StDev	0.0132005	26.4472	0.141028	0.24364	0.00162519	0.0147237	14.2107	11.7115		StDev	0.0106125	28.708	0.156017	0.163928	0.00218109	0.0097618	10.1678	17.9765
Capsaicin-Treated	BV/TV	Conn.Dens	SMI	Tb.N	Tb.Th	Tb.Sp	aBMD	TMD		Capsaicin-Treated	BV/TV	Conn.Dens	SMI	Tb.N	Tb.Th	Tb.Sp	aBMD	TMD
CAP5	0.1129	189.667	1.8062	4.3916	0.0423	0.2259	151.518	841.177		CAP5	0.112	206.14	1.8309	4.6646	0.0402	0.2089	153.734	840.607
CAP13	0.1018	156.75	2.074	4.3983	0.0431	0.2224	137.785	824.405		CAP13	0.1017	178.007	2.1295	4.3724	0.0436	0.2246	133.988	812.697
CAP14	0.0923	148.385	2.0235	4.2274	0.0403	0.2339	124.747	826.494		CAP14	0.1076	189.349	1.8478	4.4148	0.0407	0.2233	139.937	826.937
CAP15	0.1008	174.564	2.0595	4.4721	0.04	0.2214	138.987	823.456		CAP15	0.1064	217.212	1.9624	4.5197	0.0411	0.219	147.088	826.051
CAP17	0.1049	165.067	1.8468	4.1661	0.0434	0.2405	143.164	849.467		CAP17	0.1045	173.104	1.892	4.2414	0.0427	0.2313	137.405	837.063
CAP21	0.1114	249.189	1.8275	4.4812	0.04	0.2246	149.05	827.38		CAP21	0.1109	264.259	1.7801	4.5025	0.0399	0.2219	150.506	812.19
CAP22	0.117	202.52	1.9161	4.4165	0.045	0.2235	154.556	837.506		CAP22	0.1096	234.752	2.04	4.3305	0.0446	0.2302	150.949	837.126
CAP23	0.0983	140.984	2.1971	4.3106	0.0437	0.2299	131.519	829.405		CAP23	0.1091	228.629	1.905	4.2815	0.041	0.2342	147.721	829.532
CAP24	0.1068	210.005	2.0135	4.5803	0.042	0.2113	149.683	839.721		CAP24	0.1112	192.968	2.0008	4.401	0.0427	0.2267	153.417	841.62
CAP35	0.1059	157.011	1.7464	4.0426	0.0412	0.2468	147.468	861.366		CAP35	0.1071	177.056	1.9706	4.2479	0.0458	0.2358	147.088	877.631
Average	0.10521	179.414	1.95106	4.34867	0.0421	0.22802	142.848	836.038		Average	0.10801	206.148	1.93591	4.39763	0.04223	0.22559	146.183	834.145
StDev	0.00734128	33.5458	0.144062	0.162797	0.00171853	0.0102097	9.51846	12.3273		StDev	0.00322988	29.8309	0.105608	0.13455	0.00198217	0.00799506	6.82764	18.5198
