# Supplementary material for: Bone adaptation to mechanical loading in a mouse model of reduced peripheral sensory nerve function
Source: PLoS One. 2017 Oct 31;12(10):e0187354. doi: 10.1371/journal.pone.0187354 (PMC5663494; doi:10.1371/journal.pone.0187354)
Supplement: S5 File — (XLS) [file pone.0187354.s005.xls]

## Sheet: Length
14 Weeks	Bone Length (mm)
Vehicle	Left Tibia	Right Tibia (loaded)
VEH9	17.53	17.47
VEH13	17.99	18.02
VEH14	18.13	18.19
VEH15	18.08	18.26
VEH16	18.59	18.89
VEH17	18.35	18.46
VEH18	18.54	18.28
VEH19	18.37	18.66
VEH20	18.45	18.36
VEH21	18.06	18.49
Average	18.209	18.308
StDev	0.318449	0.383516
Capsaicin	Left Tibia	Right Tibia (loaded)
CAP2	17.69	17.69
CAP3	17.73	18.09
CAP4	17.59	17.85
CAP5	17.35	17.41
CAP9	18.12	18.22
CAP10	17.84	18.04
CAP14	17.81	18.27
Average	17.7329	17.9386
StDev	0.236693	0.308568

## Sheet: Cortical 10
Tibia 10%														Tibia 10%
Left - Control														Right - Loaded
Vehicle	Imax	Imin	Ip	TV	BV	BMC	B.Ar	M.Ar	T.Ar	Ct.Th	aBMD	TMD		Vehicle	Imax	Imin	Ip	TV	BV	BMC	B.Ar	M.Ar	T.Ar	Ct.Th	aBMD	TMD
VEH9	0.49856	0.40531	0.90387	1.9017	0.5967	0.656789	1.01474	2.21949	3.23423	0.071	345.369	978.205		VEH9	0.63542	0.38833	1.02375	2.0915	0.6777	0.738877	1.15251	2.40452	3.55703	0.067	353.276	971.88
VEH13	0.52693	0.39696	0.92389	1.8298	0.6205	0.681146	1.05526	2.05661	3.11187	0.087	372.252	1005.47		VEH13	0.63323	0.44772	1.08095	2.0978	0.6979	0.778255	1.1869	2.38085	3.56775	0.076	370.986	1008.31
VEH14	0.4696	0.35961	0.82921	1.7103	0.6034	0.639907	1.02622	1.88241	2.90863	0.084	374.149	999.331		VEH14	0.54324	0.40318	0.94642	1.8962	0.662	0.693749	1.12588	2.09893	3.22481	0.087	365.863	993.765
VEH15	0.4338	0.3582	0.792	1.7262	0.5691	0.609716	0.96794	1.96784	2.93578	0.078	353.213	977.509		VEH15	0.58548	0.44013	1.02561	2.0044	0.6843	0.75286	1.16375	2.24503	3.40878	0.074	375.604	984.151
VEH16	0.43691	0.36976	0.80667	1.7597	0.5685	0.618209	0.96678	2.02595	2.99273	0.075	351.315	979.85		VEH16	0.52288	0.36323	0.88611	1.8972	0.6332	0.673835	1.07688	2.14965	3.22653	0.074	355.173	978.332
VEH17	0.46136	0.38342	0.84478	1.7585	0.5845	0.634472	0.99406	1.99658	2.99064	0.082	360.803	992.563		VEH17	0.57907	0.39143	0.9705	1.963	0.6584	0.725887	1.11965	2.21883	3.33848	0.077	369.785	1001.73
VEH18	0.49201	0.43211	0.92412	1.8079	0.6241	0.689689	1.06134	2.01334	3.07468	0.089	381.486	1002.24		VEH18	0.58732	0.44022	1.02754	2.0028	0.6868	0.762014	1.16805	2.23806	3.40611	0.08	380.474	997.181
VEH19	0.45008	0.36958	0.81966	1.7383	0.5875	0.646535	0.99913	1.95714	2.95627	0.085	371.935	1010.53		VEH19	0.60439	0.40947	1.01386	2.0123	0.676	0.752645	1.14958	2.27268	3.42226	0.075	374.022	1001.99
VEH20	0.49151	0.35522	0.84673	1.8076	0.5747	0.618687	0.97743	2.09669	3.07412	0.077	342.27	989.843		VEH20	0.62376	0.40826	1.03202	2.1216	0.6603	0.71784	1.12303	2.48519	3.60822	0.071	338.348	982.443
VEH21	0.50021	0.39142	0.89163	1.8433	0.6053	0.667166	1.02949	2.10543	3.13492	0.08	361.941	995.093		VEH21	0.53591	0.39489	0.9308	1.94	0.6353	0.668667	1.08038	2.21898	3.29936	0.081	344.674	1001.1
Average	0.476097	0.382159	0.858256	1.78833	0.59343	0.646232	1.00924	2.03215	3.04139	0.0808	361.473	993.063		Average	0.58507	0.408686	0.993756	2.00268	0.66719	0.726463	1.13466	2.27127	3.40593	0.0762	362.821	992.089
StDev	0.03059	0.0246253	0.0489207	0.0601016	0.02001	0.027311	0.0340162	0.0937323	0.102225	0.00565292	13.2791	11.7112		StDev	0.0405517	0.0268878	0.0585562	0.0810635	0.021428	0.0376205	0.0364446	0.118928	0.137884	0.00555378	14.153	12.1012
Capsaicin	Imax	Imin	Ip	TV	BV	BMC	B.Ar	M.Ar	T.Ar	Ct.Th	aBMD	TMD		Capsaicin	Imax	Imin	Ip	TV	BV	BMC	B.Ar	M.Ar	T.Ar	Ct.Th	Mean1	Mean2
CAP2	0.41427	0.33165	0.74592	1.6484	0.554	0.607259	0.93601	1.82683	2.76284	0.076	368.393	983.518		CAP2	0.57292	0.4149	0.98782	1.9848	0.6748	0.746628	1.13654	2.19617	3.33271	0.072	376.173	978.964
CAP3	0.50484	0.40321	0.90805	1.8602	0.6077	0.664223	1.02692	2.09382	3.12074	0.079	357.071	984.594		CAP3	0.66521	0.4413	1.10651	2.0633	0.7286	0.800432	1.22646	2.23852	3.46498	0.073	387.938	983.329
CAP4	0.41433	0.31208	0.72641	1.5719	0.5485	0.588821	0.93278	1.74053	2.67331	0.079	374.592	978.079		CAP4	0.55977	0.372	0.93177	1.88	0.6703	0.752393	1.13997	2.0573	3.19727	0.071	400.209	991.867
CAP5	0.34609	0.29257	0.63866	1.5001	0.5174	0.566574	0.87993	1.67126	2.55119	0.081	377.691	994.714		CAP5	0.58531	0.43954	1.02485	1.9597	0.7069	0.784289	1.20223	2.13056	3.33279	0.071	400.209	979.091
CAP9	0.40593	0.34493	0.75086	1.6382	0.5417	0.586923	0.92126	1.86475	2.78601	0.08	358.273	983.139		CAP9	0.60053	0.46682	1.06735	2.0487	0.6729	0.738658	1.14432	2.33989	3.48421	0.067	360.55	981.431
CAP10	0.38189	0.33005	0.71194	1.6157	0.5271	0.56578	0.89642	1.8513	2.74772	0.072	350.176	958.597		CAP10	0.53447	0.35207	0.88654	1.8604	0.6449	0.700891	1.09677	2.06711	3.16388	0.067	376.742	967.958
CAP14	0.44472	0.35914	0.80386	1.6999	0.5809		0.98785	1.90314	2.89099	0.081				CAP14	0.60512	0.3781	0.98322	1.9709	0.6963		1.18414	2.16781	3.35195	0.065
Average	0.41601	0.33909	0.7551	1.64777	0.5539	0.596597	0.940167	1.85023	2.7904	0.0782857	364.366	980.44		Average	0.589047	0.409247	0.998294	1.96683	0.684957	0.753882	1.16149	2.17105	3.33254	0.0694286	383.637	980.44
StDev	0.049792	0.0355392	0.0837831	0.112936	0.0312302	0.0365845	0.0512695	0.133516	0.179246	0.00325137	10.863	12.0037		StDev	0.0414344	0.0426582	0.0757584	0.0766662	0.0276369	0.0351742	0.0446523	0.0992326	0.120875	0.00304725	15.5178	7.74216

## Sheet: Cortical 20
Tibia 20%														Tibia 20%
Left - Control														Right - Loaded
Vehicle	Imax	Imin	Ip	TV	BV	BMC	B.Ar	M.Ar	T.Ar	Ct.Th	aBMD	TMD		Vehicle	Imax	Imin	Ip	TV	BV	BMC	B.Ar	M.Ar	T.Ar	Ct.Th	aBMD	TMD
VEH9	0.29542	0.20613	0.50155	1.1118	0.5394	0.582786	0.91731	0.97358	1.89089	0.143	524.183	1040.19		VEH9	0.29876	0.22985	0.52861	1.1376	0.5517	0.581487	0.93832	0.99643	1.93475	0.144	511.153	1022.1
VEH13	0.33861	0.20203	0.54064	1.0929	0.5617	0.618849	0.95532	0.90344	1.85876	0.157	566.245	1051.83		VEH13	0.35879	0.23822	0.59701	1.1745	0.588	0.618698	0.99998	0.99745	1.99743	0.156	526.776	1039.56
VEH14	0.28491	0.16299	0.4479	1.0059	0.5345	0.592746	0.90909	0.8017	1.71079	0.16	589.269	1061		VEH14	0.30245	0.15108	0.45353	1.045	0.5133	0.537063	0.87288	0.90432	1.7772	0.141	513.936	1023.81
VEH15	0.29322	0.17935	0.47257	1.0805	0.5013	0.535761	0.85258	0.98501	1.83759	0.131	495.846	1028.24		VEH15	0.31469	0.18885	0.50354	1.0957	0.5387	0.580307	0.91622	0.9472	1.86342	0.137	529.622	1031.46
VEH16	0.28306	0.154	0.43706	1.0178	0.4979	0.542783	0.84677	0.88424	1.73101	0.151	533.291	1041.01		VEH16	0.28404	0.15961	0.44365	1.0127	0.5138	0.535196	0.87381	0.84841	1.72222	0.144	528.484	1016.35
VEH17	0.30141	0.18039	0.4818	1.0823	0.5163	0.560682	0.87798	0.96261	1.84059	0.136	518.047	1037.66		VEH17	0.30257	0.18924	0.49181	1.0942	0.532	0.571415	0.90477	0.9562	1.86097	0.133	522.222	1033.04
VEH18	0.29949	0.19392	0.49341	1.0548	0.5521	0.608284	0.93894	0.85495	1.79389	0.157	576.682	1057.21		VEH18	0.3111	0.19037	0.50147	1.0848	0.5396	0.577965	0.91766	0.92728	1.84494	0.144	532.785	1044.43
VEH19	0.28708	0.16697	0.45405	1.0056	0.5284	0.572596	0.89867	0.81158	1.71025	0.153	569.408	1050.57		VEH19	0.30944	0.17881	0.48825	1.0869	0.532	0.572278	0.90481	0.9436	1.84841	0.135	526.523	1041.33
VEH20	0.29	0.18879	0.47879	1.0717	0.5326	0.589356	0.90581	0.91681	1.82262	0.146	549.926	1050.25		VEH20	0.3103	0.19986	0.51016	1.1399	0.5357	0.58324	0.91107	1.02757	1.93864	0.147	511.659	1038.61
VEH21	0.32415	0.17772	0.50187	1.0896	0.5398	0.594789	0.91801	0.93512	1.85313	0.151	545.878	1052.53		VEH21	0.32113	0.19198	0.51311	1.1332	0.5382	0.571139	0.9153	1.01187	1.92717	0.142	504.005	1037.98
Average	0.299735	0.181229	0.480964	1.06129	0.5304	0.579863	0.902048	0.902904	1.80495	0.1485	546.877	1047.05		Average	0.311327	0.191787	0.503114	1.10045	0.5383	0.572879	0.915482	0.956033	1.87151	0.1423	520.716	1032.87
StDev	0.0180248	0.0168817	0.0305469	0.0385482	0.0204055	0.0269889	0.0347112	0.0647758	0.0655523	0.00947804	29.2754	9.99312		StDev	0.0195016	0.0269732	0.0421139	0.0480247	0.0209839	0.0237353	0.0356938	0.0546696	0.0816888	0.00656675	9.75671	9.32204
Capsaicin	Imax	Imin	Ip	TV	BV	BMC	B.Ar	M.Ar	T.Ar	Ct.Th	aBMD	TMD		Capsaicin	Imax	Imin	Ip	TV	BV	BMC	B.Ar	M.Ar	T.Ar	Ct.Th	aBMD	TMD
CAP2	0.26413	0.16932	0.43345	1.0187	0.5062	0.539784	0.85633	0.83919	1.69552	0.142	529.875	1030.7		CAP2	0.31056	0.19051	0.50107	1.1302	0.5241	0.572415	0.88571	0.99828	1.88399	0.136	506.472	1021.09
CAP3	0.27835	0.19349	0.47184	1.0543	0.53	0.57972	0.89605	0.8603	1.75635	0.154	549.863	1030.13		CAP3	0.31585	0.21216	0.52801	1.1343	0.5635	0.615746	0.95277	0.93799	1.89076	0.143	542.842	1031.34
CAP4	0.25472	0.14792	0.40264	0.9382	0.4967	0.530005	0.84465	0.75088	1.59553	0.152	564.917	1023.24		CAP4	0.29062	0.20851	0.49913	1.0626	0.535	0.577563	0.90988	0.89726	1.80714	0.131	543.538	1030.51
CAP5	0.23297	0.13882	0.37179	0.9308	0.4656	0.506455	0.79186	0.79119	1.58305	0.139	544.107	1035.07		CAP5	0.29205	0.17591	0.46796	1.0323	0.5296	0.575524	0.90074	0.85489	1.75563	0.143	557.516	1030.89
CAP9	0.28783	0.17201	0.45984	1.0007	0.5173	0.56949	0.8797	0.82222	1.70192	0.143	569.091	1050.94		CAP9	0.31617	0.19882	0.51499	1.078	0.5443	0.595002	0.92574	0.90759	1.83333	0.139	551.95	1044.37
CAP10	0.25534	0.16776	0.4231	0.9697	0.4928	0.539274	0.83817	0.81093	1.6491	0.14	556.125	1038.8		CAP10	0.2662	0.17262	0.43882	1.0106	0.5154	0.560358	0.87658	0.84215	1.71873	0.136	554.48	1033.61
CAP14	0.27379	0.16857	0.44236	0.9973	0.5226		0.88872	0.80741	1.69613	0.148				CAP14	0.30632	0.20242	0.50874	1.0679	0.569		0.96766	0.84842	1.81608	0.138
Average	0.263876	0.165413	0.429289	0.9871	0.504457	0.544121	0.856497	0.811731	1.66823	0.145429	552.33	1034.82		Average	0.299681	0.194421	0.494103	1.0737	0.540129	0.582768	0.917011	0.898083	1.81509	0.138	542.8	1031.97
StDev	0.0182278	0.0176813	0.0341241	0.0440966	0.0218156	0.0267253	0.0360447	0.0350406	0.0623567	0.00594018	14.3645	9.47511		StDev	0.0180604	0.0154367	0.0305878	0.0460715	0.0200115	0.0196274	0.0337891	0.0565444	0.0628368	0.00424264	18.7457	7.46236

## Sheet: Cortical 30
Tibia 30%														Tibia 30%
Left - Control														Right - Loaded
Vehicle	Imax	Imin	Ip	TV	BV	BMC	B.Ar	M.Ar	T.Ar	Ct.Th	aBMD	TMD		Vehicle	Imax	Imin	Ip	TV	BV	BMC	B.Ar	M.Ar	T.Ar	Ct.Th	aBMD	TMD
VEH9	0.27231	0.10194	0.37425	0.8926	0.4489	0.503737	0.76346	0.75455	1.51801	0.151	564.348	1077.83		VEH9	0.30003	0.12553	0.42556	0.9488	0.4953	0.540314	0.84234	0.77131	1.61365	0.16	569.471	1054.04
VEH13	0.31979	0.11171	0.4315	0.9205	0.5035	0.574445	0.85621	0.70928	1.56549	0.164	624.057	1092.31		VEH13	0.34628	0.1287	0.47498	0.9568	0.5284	0.580516	0.89857	0.72867	1.62724	0.169	606.726	1072.83
VEH14	0.30658	0.09169	0.39827	0.8649	0.4832	0.545984	0.82183	0.64907	1.4709	0.166	631.268	1082.06		VEH14	0.30301	0.09398	0.39699	0.8954	0.4701	0.520892	0.7995	0.72333	1.52283	0.154	581.742	1062.65
VEH15	0.28767	0.09721	0.38488	0.8657	0.4583	0.514401	0.77937	0.69283	1.4722	0.154	594.202	1071.44		VEH15	0.28235	0.09276	0.37511	0.8504	0.4628	0.514346	0.78703	0.65919	1.44622	0.157	604.829	1059.42
VEH16	0.34609	0.10376	0.44985	0.9362	0.484	0.541192	0.82314	0.76896	1.5921	0.153	578.073	1064.42		VEH16	0.30806	0.09792	0.40598	0.8736	0.4766	0.512243	0.81048	0.67523	1.48571	0.158	586.359	1046.07
VEH17	0.32541	0.09876	0.42417	0.9239	0.4573	0.514096	0.77771	0.79354	1.57125	0.142	556.441	1068.09		VEH17	0.32277	0.11396	0.43673	0.9388	0.4892	0.540498	0.8319	0.76463	1.59653	0.156	575.733	1063.53
VEH18	0.33568	0.0921	0.42778	0.892	0.4745	0.537194	0.80702	0.70991	1.51693	0.157	602.236	1082.06		VEH18	0.31463	0.10531	0.41994	0.9144	0.4705	0.521765	0.80022	0.75483	1.55505	0.156	570.61	1062.52
VEH19	0.31302	0.09058	0.4036	0.8641	0.4661	0.525639	0.7926	0.67688	1.46948	0.152	608.308	1077.45		VEH19	0.33022	0.10622	0.43644	0.9216	0.4879	0.536775	0.82969	0.7376	1.56729	0.157	582.438	1065.49
VEH20	0.345	0.08999	0.43499	0.888	0.4723	0.531808	0.80329	0.70694	1.51023	0.154	598.883	1075.49		VEH20	0.34613	0.10757	0.4537	0.9352	0.4964	0.548127	0.84414	0.74627	1.59041	0.158	586.106	1061.25
VEH21	0.33512	0.09526	0.43038	0.9013	0.4737	0.531564	0.80563	0.72727	1.5329	0.151	589.775	1076.81		VEH21	0.34277	0.11953	0.4623	0.966	0.5047	0.565568	0.85839	0.78445	1.64284	0.162	585.474	1070.62
Average	0.318667	0.0973	0.415967	0.89492	0.47218	0.532006	0.803026	0.718923	1.52195	0.1544	594.759	1076.8		Average	0.319625	0.109148	0.428773	0.9201	0.48819	0.538104	0.830226	0.734551	1.56478	0.1587	584.949	1061.84
StDev	0.0243586	0.00694676	0.0243553	0.0258319	0.0157861	0.0199398	0.0268415	0.043533	0.0439438	0.00681828	23.9083	7.86866		StDev	0.0218047	0.0126143	0.0307324	0.037298	0.0195154	0.0222667	0.0331793	0.0403629	0.063436	0.00424395	12.56	7.67857
Capsaicin	Imax	Imin	Ip	TV	BV	BMC	B.Ar	M.Ar	T.Ar	Ct.Th	aBMD	TMD		Capsaicin	Imax	Imin	Ip	TV	BV	BMC	B.Ar	M.Ar	T.Ar	Ct.Th	aBMD	TMD
CAP2	0.30137	0.09146	0.39283	0.8883	0.4637	0.51884	0.78388	0.69401	1.47789	0.154	584.082	1055.63		CAP2	0.31607	0.10345	0.41952	0.9373	0.4824	0.538152	0.81555	0.74549	1.56104	0.155	574.152	1065.37
CAP3	0.32958	0.11054	0.44012	0.9348	0.4959	0.556584	0.83808	0.71785	1.55593	0.159	595.404	1056.51		CAP3	0.31029	0.10983	0.42012	0.9296	0.5006	0.564189	0.84644	0.70058	1.54702	0.162	606.916	1068.59
CAP4	0.29045	0.08238	0.37283	0.8445	0.4577	0.50581	0.77442	0.62891	1.40333	0.158	598.946	1051.83		CAP4	0.30732	0.11586	0.42318	0.9283	0.4941	0.556413	0.83543	0.71038	1.54581	0.162	599.389	1068.28
CAP5	0.22963	0.06665	0.29628	0.7621	0.4064	0.455541	0.68654	0.57938	1.26592	0.149	597.745	1054.99		CAP5	0.27222	0.09257	0.36479	0.8548	0.4655	0.526091	0.78715	0.6345	1.42165	0.16	615.455	1069.03
CAP9	0.30206	0.08318	0.38524	0.8202	0.4609	0.519323	0.78377	0.61105	1.39482	0.153	633.166	1081.05		CAP9	0.31371	0.0976	0.41131	0.8659	0.4824	0.543055	0.82046	0.65223	1.47269	0.16	627.157	1078.33
CAP10	0.3088	0.08744	0.39624	0.8378	0.4594	0.516264	0.78124	0.6436	1.42484	0.148	616.214	1075.42		CAP10	0.28262	0.09429	0.37691	0.8582	0.4763	0.534535	0.80998	0.64953	1.45951	0.161	622.856	1075.93
CAP14	0.27175	0.08301	0.35476	0.8165	0.4621		0.78588	0.60268	1.38856	0.159				CAP14	0.29169	0.11563	0.40732	0.9012	0.4975		0.84611	0.68661	1.53272	0.166
Average	0.29052	0.08638	0.3769	0.843457	0.458014	0.51206	0.776259	0.63964	1.4159	0.154286	604.26	1062.57		Average	0.299131	0.104176	0.403307	0.896471	0.485543	0.543739	0.823017	0.68276	1.50578	0.160857	607.654	1070.92
StDev	0.0320693	0.0131498	0.0441597	0.0551876	0.0263272	0.0326564	0.0449195	0.0500307	0.0888584	0.00460848	17.5197	12.3653		StDev	0.0170453	0.00979694	0.0230976	0.0363678	0.0125818	0.0141894	0.021427	0.0395719	0.0538459	0.00328778	19.3058	5.03698

## Sheet: Cortical 40
Tibia 40%														Tibia 40%
Left - Control														Right - Loaded
Vehicle	Imax	Imin	Ip	TV	BV	BMC	B.Ar	M.Ar	T.Ar	Ct.Th	aBMD	TMD		Vehicle	Imax	Imin	Ip	TV	BV	BMC	B.Ar	M.Ar	T.Ar	Ct.Th	aBMD	TMD
VEH9	0.17888	0.08057	0.25945	0.753	0.4193	0.485014	0.7131	0.56755	1.28065	0.17	644.108	1108.57		VEH9	0.22866	0.09866	0.32732	0.8326	0.4701	0.528016	0.79943	0.61657	1.416	0.172	634.178	1079.53
VEH13	0.19197	0.08567	0.27764	0.7603	0.4423	0.507701	0.75217	0.54089	1.29306	0.177	667.764	1101.99		VEH13	0.27221	0.09817	0.37038	0.8403	0.5051	0.56394	0.85908	0.57006	1.42914	0.183	671.117	1092.38
VEH14	0.2339	0.08073	0.31463	0.7929	0.4638	0.533382	0.7887	0.55979	1.34849	0.168	672.698	1099.33		VEH14	0.23747	0.08556	0.32303	0.8205	0.468	0.527297	0.79599	0.59948	1.39547	0.172	642.654	1080.48
VEH15	0.19611	0.07792	0.27403	0.7586	0.4185	0.474466	0.71177	0.57837	1.29014	0.162	625.449	1081.5		VEH15	0.23278	0.07974	0.31252	0.7913	0.4478	0.507481	0.76161	0.58419	1.3458	0.167	641.325	1081.81
VEH16	0.18609	0.07877	0.26486	0.7656	0.4034	0.46543	0.686	0.61604	1.30204	0.155	607.928	1090.86		VEH16	0.23112	0.08847	0.31959	0.8107	0.4619	0.510692	0.78549	0.59324	1.37873	0.163	629.94	1070.05
VEH17	0.16886	0.09023	0.25909	0.7807	0.4098	0.46982	0.69695	0.63073	1.32768	0.162	601.793	1089.15		VEH17	0.21247	0.09841	0.31088	0.8179	0.4574	0.518021	0.77789	0.61313	1.39102	0.174	633.356	1085.23
VEH18	0.17363	0.06954	0.24317	0.73	0.3961	0.460318	0.67362	0.56788	1.2415	0.165	630.572	1108.5		VEH18	0.2647	0.08381	0.34851	0.8291	0.4683	0.526531	0.79645	0.61364	1.41009	0.167	635.063	1077.45
VEH19	0.1884	0.07611	0.26451	0.7408	0.4144	0.476171	0.70482	0.55505	1.25987	0.166	642.78	1102.24		VEH19	0.20346	0.08874	0.2922	0.7945	0.4326	0.496165	0.73572	0.61547	1.35119	0.164	624.5	1096.23
VEH20	0.21019	0.08207	0.29226	0.7861	0.433	0.500267	0.73643	0.60042	1.33685	0.168	636.392	1099.4		VEH20	0.24381	0.08512	0.32893	0.8158	0.4586	0.517207	0.77999	0.60744	1.38743	0.168	633.988	1081.69
VEH21	0.26102	0.0753	0.33632	0.8016	0.4468	0.506582	0.75985	0.60347	1.36332	0.159	631.964	1083.58		VEH21	0.3044	0.10722	0.41162	0.9016	0.5097	0.577877	0.86689	0.66653	1.53342	0.169	640.946	1086.87
Average	0.198905	0.079691	0.278596	0.76696	0.42474	0.487915	0.722341	0.582019	1.30436	0.1652	636.145	1096.51		Average	0.243108	0.09139	0.334498	0.82543	0.46795	0.527323	0.795854	0.607975	1.40383	0.1699	638.707	1083.17
StDev	0.0288353	0.00571025	0.0283395	0.0230683	0.0212478	0.0232897	0.0361201	0.0291825	0.0392306	0.00616081	22.565	9.70169		StDev	0.0299479	0.00869687	0.0344769	0.0309122	0.0236147	0.0252267	0.0401765	0.025626	0.0525916	0.00578216	12.6545	7.47412
Capsaicin	Imax	Imin	Ip	TV	BV	BMC	B.Ar	M.Ar	T.Ar	Ct.Th	aBMD	TMD		Capsaicin	Imax	Imin	Ip	TV	BV	BMC	B.Ar	M.Ar	T.Ar	Ct.Th	aBMD	TMD
CAP2	0.16223	0.07484	0.23707	0.7451	0.4033	0.463241	0.6825	0.55863	1.24113	0.171	621.717	1081.69		CAP2	0.2026	0.08491	0.28751	0.806	0.4483	0.517112	0.75828	0.58525	1.34353	0.18	641.578	1088.33
CAP3	0.18978	0.0886	0.27838	0.7789	0.4432	0.513766	0.74995	0.54646	1.29641	0.171	659.605	1089.97		CAP3	0.25242	0.09052	0.34294	0.8486	0.4916	0.563176	0.83205	0.58173	1.41378	0.179	663.653	1080.86
CAP4	0.17677	0.06632	0.24309	0.7269	0.4095	0.461673	0.69275	0.51752	1.21027	0.172	635.126	1072.64		CAP4	0.23931	0.09174	0.33105	0.8207	0.4925	0.563452	0.83306	0.53392	1.36698	0.19	686.55	1091.74
CAP5	0.13435	0.05789	0.19224	0.6622	0.3652	0.41857	0.61742	0.4839	1.10132	0.162	632.091	1084.34		CAP5	0.17797	0.07763	0.2556	0.7542	0.4362	0.498953	0.73861	0.5182	1.25681	0.182	661.566	1089.4
CAP9	0.16786	0.0721	0.23996	0.7052	0.4127	0.471487	0.70191	0.49739	1.1993	0.174	668.587	1101.23		CAP9	0.18496	0.08086	0.26582	0.7392	0.4471	0.512174	0.76035	0.49681	1.25716	0.189	692.875	1106.8
CAP10	0.17911	0.07435	0.25346	0.7318	0.4098	0.472192	0.69698	0.54756	1.24454	0.169	645.247	1101.99		CAP10	0.21084	0.07735	0.28819	0.762	0.4478	0.511295	0.76159	0.53438	1.29597	0.175	670.99	1098.19
CAP14	0.19867	0.06966	0.26833	0.7325	0.4314		0.73362	0.51218	1.2458	0.177				CAP14	0.25086	0.09324	0.3441	0.8218	0.4972		0.84561	0.55198	1.39759	0.189
Average	0.172681	0.0719657	0.244647	0.726086	0.410729	0.466822	0.696447	0.523377	1.21982	0.170857	643.729	1088.64		Average	0.216994	0.0851786	0.302173	0.793214	0.465814	0.527694	0.789936	0.543181	1.33312	0.183429	669.536	1092.55
StDev	0.0209268	0.00936287	0.0277031	0.0359234	0.0245493	0.0304037	0.0422847	0.028148	0.0607738	0.00467007	17.6988	11.5006		StDev	0.0308059	0.00675228	0.0368665	0.0412667	0.0265223	0.0282328	0.044811	0.0323285	0.0644083	0.00591205	18.5262	8.94203

## Sheet: Cortical 50
Tibia Mid-Shaft (50%)														Tibia Mid-Shaft (50%)
Left - Control														Right - Loaded
Vehicle	Imax	Imin	Ip	TV	BV	BMC	B.Ar	M.Ar	T.Ar	Ct.Th	aBMD	TMD		Vehicle	Imax	Imin	Ip	TV	BV	BMC	B.Ar	M.Ar	T.Ar	Ct.Th	aBMD	TMD
VEH9	0.07763	0.05798	0.13561	0.5928	0.3495	0.420223	0.59199	0.3957	0.98769	0.196	708.878	1148.35		VEH9	0.09934	0.06634	0.16568	0.6474	0.3867	0.45168	0.65484	0.42473	1.07957	0.203	697.683	1122.48
VEH13	0.08024	0.05884	0.13908	0.5922	0.3664	0.436354	0.62073	0.36594	0.98667	0.205	736.836	1141.02		VEH13	0.11473	0.08134	0.19607	0.6913	0.4321	0.509768	0.73197	0.42143	1.1534	0.214	737.405	1132.41
VEH14	0.07712	0.07059	0.14771	0.6082	0.3739	0.450028	0.6335	0.37997	1.01347	0.198	739.935	1150.38		VEH14	0.0787	0.06966	0.14836	0.6128	0.3792	0.447773	0.64189	0.37939	1.02128	0.203	730.7	1134.44
VEH15	0.07581	0.06392	0.13973	0.6066	0.3462	0.407713	0.58602	0.42495	1.01097	0.187	672.129	1122.29		VEH15	0.07989	0.06752	0.14741	0.6163	0.3696	0.433568	0.62598	0.40112	1.0271	0.201	703.502	1133.24
VEH16	0.08148	0.06509	0.14657	0.6203	0.3593	0.424415	0.60861	0.42516	1.03377	0.194	684.21	1130.39		VEH16	0.08701	0.07311	0.16012	0.6432	0.3839	0.449278	0.6497	0.42331	1.07301	0.2	698.505	1121.6
VEH17	0.0794	0.058	0.1374	0.6002	0.3553	0.419888	0.60182	0.3985	1.00032	0.198	699.58	1127.35		VEH17	0.08535	0.05647	0.14182	0.5908	0.3837	0.450046	0.64917	0.33569	0.98486	0.216	761.757	1132.35
VEH18	0.06433	0.05431	0.11864	0.5552	0.3346	0.401155	0.56691	0.35747	0.92438	0.194	722.541	1160.05		VEH18	0.09809	0.07126	0.16935	0.6524	0.4004	0.470601	0.67783	0.41064	1.08847	0.209	721.339	1130.45
VEH19	0.08283	0.05888	0.14171	0.6014	0.3596	0.425597	0.60912	0.39322	1.00234	0.198	707.677	1133.36		VEH19	0.09158	0.06594	0.15752	0.6351	0.3795	0.449445	0.64243	0.41678	1.05921	0.203	707.677	1132.1
VEH20	0.07941	0.06418	0.14359	0.6052	0.3643	0.432726	0.61703	0.3915	1.00853	0.199	715.014	1138.55		VEH20	0.10424	0.07529	0.17953	0.6685	0.4098	0.480608	0.69358	0.42175	1.11533	0.209	718.935	1131.34
VEH21	0.08728	0.06408	0.15136	0.6192	0.3698	0.434551	0.62637	0.40535	1.03172	0.198	701.794	1131.59		VEH21	0.12104	0.07816	0.1992	0.7042	0.4277	0.504804	0.72401	0.45158	1.17559	0.21	716.848	1129.95
Average	0.078553	0.061587	0.14014	0.60013	0.35789	0.425265	0.60621	0.393776	0.999986	0.1967	708.859	1138.33		Average	0.095997	0.070509	0.166506	0.6462	0.39526	0.464757	0.66914	0.408642	1.07778	0.2068	719.435	1130.04
StDev	0.00596324	0.0047774	0.00900911	0.0183791	0.011892	0.0142308	0.020185	0.0221254	0.0308658	0.00459589	21.2591	11.7171		StDev	0.0142744	0.00707924	0.01985	0.0351917	0.0214685	0.0259012	0.0364099	0.031548	0.0592313	0.00557375	19.8743	4.40965
Capsaicin	Imax	Imin	Ip	TV	BV	BMC	B.Ar	M.Ar	T.Ar	Ct.Th	aBMD	TMD		Capsaicin	Imax	Imin	Ip	TV	BV	BMC	B.Ar	M.Ar	T.Ar	Ct.Th	aBMD	TMD
CAP2	0.07577	0.05542	0.13119	0.5855	0.3443	0.405197	0.58346	0.39204	0.9755	0.192	692.053	1110.34		CAP2	0.0806	0.06491	0.14551	0.6118	0.3744	0.440696	0.63403	0.3861	1.02013	0.207	720.327	1118.31
CAP3	0.08868	0.0642	0.15288	0.6222	0.3746	0.445078	0.63436	0.40288	1.03724	0.2	715.33	1124		CAP3	0.08831	0.06913	0.15744	0.635	0.3871	0.459295	0.65581	0.40298	1.05879	0.204	723.3	1124.19
CAP4	0.06703	0.05267	0.1197	0.5496	0.346	0.407989	0.58593	0.32907	0.915	0.203	742.339	1122.74		CAP4	0.0935	0.06669	0.16019	0.6301	0.3973	0.476516	0.67267	0.3781	1.05077	0.213	756.254	1142.66
CAP5	0.05813	0.04546	0.10359	0.5156	0.3112	0.370227	0.52698	0.33083	0.85781	0.188	718.05	1127.29		CAP5	0.07501	0.05684	0.13185	0.572	0.3665	0.433988	0.62052	0.33243	0.95295	0.211	758.721	1129.82
CAP9	0.07356	0.05151	0.12507	0.547	0.3485	0.412875	0.59263	0.33768	0.93031	0.205	754.799	1145.32		CAP9	0.07546	0.05494	0.1304	0.5552	0.3683	0.434305	0.62631	0.31794	0.94425	0.217	782.25	1148.92
CAP10	0.07537	0.05801	0.13338	0.576	0.3462	0.408933	0.58878	0.39079	0.97957	0.192	709.954	1133.87		CAP10	0.08504	0.0613	0.14634	0.5969	0.3701	0.437363	0.62938	0.38568	1.01506	0.201	732.724	1139.37
CAP14	0.06735	0.05849	0.12584	0.5676	0.3482		0.58616	0.35918	0.94534	0.198				CAP14	0.09505	0.06747	0.16252	0.6293	0.4094		0.6898	0.35958	1.04938	0.219
Average	0.07227	0.0551086	0.127379	0.566214	0.345571	0.408383	0.585471	0.36321	0.948681	0.196857	722.087	1127.26		Average	0.08471	0.06304	0.14775	0.604329	0.381871	0.447027	0.646931	0.366116	1.01305	0.210286	745.596	1133.88
StDev	0.00952554	0.00598045	0.0149076	0.0336924	0.0184469	0.0238044	0.0313003	0.0317479	0.056652	0.00633584	22.7658	11.723		StDev	0.00810137	0.0054865	0.0130871	0.0310865	0.016523	0.0172361	0.0263828	0.0310459	0.0469653	0.00665117	24.2105	11.7163

## Sheet: Trabecular
Tibial Metaphysis
Left - Control										Right - Loaded
Vehicle	BV/TV	Conn.Dens	SMI	Tb.N	Tb.Th	Tb.Sp	aBMD	TMD		Vehicle	BV/TV	Conn.Dens	SMI	Tb.N	Tb.Th	Tb.Sp	aBMD	TMD
VEH9	0.1313	228.822	1.6493	4.655	0.0429	0.2071	163.33	930.07		VEH9	0.1341	135.195	2.0772	4.2006	0.0534	0.2235	161.939	917.799
VEH13	0.1105	145.488	1.965	3.9988	0.0475	0.2428	140.18	947.085		VEH13	0.1259	142.942	1.8395	4.1431	0.0494	0.2315	160.61	942.025
VEH14	0.1385	222.673	1.6453	4.1153	0.0492	0.237	160.863	940.064		VEH14	0.0983	122.187	2.2347	3.4294	0.0542	0.2905	113.677	912.803
VEH15	0.1232	179.348	1.5408	4.3648	0.0433	0.2199	151.882	920.203		VEH15	0.1262	173.41	1.7456	4.082	0.0475	0.2369	160.484	909.83
VEH16	0.1147	230.301	1.698	4.5206	0.0403	0.2158	142.394	907.426		VEH16	0.1107	167.348	2.1695	3.9142	0.051	0.251	132.653	898.444
VEH17	0.1156	173.651	1.7448	4.2669	0.0441	0.2275	146.821	942.911		VEH17	0.1148	135.684	2.0763	3.8234	0.0542	0.2496	143.279	925.832
VEH18	0.1146	166.249	1.8921	4.0577	0.0487	0.2387	147.327	931.272		VEH18	0.1023	111.538	2.2157	3.8559	0.0509	0.2501	141.066	925.073
VEH19	0.125	214.089	1.4937	4.0085	0.0453	0.2456	162.761	938.609		VEH19	0.1141	140.237	1.7308	3.7233	0.0475	0.2682	148.529	923.935
VEH20	0.1081	179.35	1.6364	3.9319	0.0431	0.2548	133.033	924.251		VEH20	0.1048	148.859	2.0538	3.8516	0.0461	0.2557	128.036	899.646
VEH21	0.1053	160.663	2.0016	4.1131	0.0442	0.2363	137.207	932.284		VEH21	0.0904	128.095	2.3716	3.9121	0.0491	0.2514	110.578	910.715
Average	0.11868	190.063	1.7267	4.20326	0.04486	0.23255	148.58	931.418		Average	0.11216	140.549	2.05147	3.89356	0.05033	0.25084	140.085	916.61
StDev	0.0106056	31.0543	0.17336	0.241602	0.00282693	0.0147419	10.8781	11.8291		StDev	0.0137321	19.0296	0.215912	0.22245	0.00291435	0.0189037	18.7554	13.2105
Capsaicin	BV/TV	Conn.Dens	SMI	Tb.N	Tb.Th	Tb.Sp	aBMD	TMD		Capsaicin	BV/TV	Conn.Dens	SMI	Tb.N	Tb.Th	Tb.Sp	aBMD	TMD
CAP2	0.1316	208.75	1.6935	4.5632	0.0439	0.2129	160.927	924.631		CAP2	0.1048	190.204	1.8884	4.0894	0.0426	0.2361	136.005	907.742
CAP3	0.123	167.056	1.5402	4.0672	0.0443	0.2412	148.087	917.926		CAP3	0.1178	148.536	2.0324	4.0331	0.0493	0.2414	147.96	920.013
CAP4	0.1298	260.707	1.7766	4.6373	0.044	0.207	155.424	919.381		CAP4	0.1408	208.591	1.5738	4.3661	0.0453	0.2195	180.219	926.212
CAP5	0.1297	231.901	1.6594	4.9794	0.0406	0.1937	165.038	937.471		CAP5	0.1518	194.541	1.8809	5.0011	0.0501	0.1879	187.176	916.598
CAP9	0.1321	228.088	1.6147	4.3725	0.0441	0.2242	160.863	932.917		CAP9	0.1193	214.981	1.8635	4.3085	0.0451	0.2283	148.846	919.887
CAP10	0.1335	258.692	1.4685	4.5519	0.0427	0.2149	163.077	927.73		CAP10	0.1425	186.087	1.8532	4.3326	0.051	0.2242	172.818	913.815
CAP14	0.1097	242.248	1.7253	4.3928	0.0416	0.2248				CAP14	0.1286	184.132	1.7299	3.9435	0.0463	0.2501
Average	0.127057	228.206	1.63974	4.50919	0.0430286	0.216957	158.903	926.676		Average	0.129371	189.582	1.83173	4.29633	0.0471	0.226786	162.171	917.378
StDev	0.00836478	32.4406	0.107383	0.279832	0.0014442	0.0150688	6.19845	7.62303		StDev	0.0165615	21.4404	0.143913	0.351101	0.00308707	0.0200751	20.6324	6.28377
