# Supplementary material for: Bone adaptation to mechanical loading in a mouse model of reduced peripheral sensory nerve function
Source: PLoS One. 2017 Oct 31;12(10):e0187354. doi: 10.1371/journal.pone.0187354 (PMC5663494; doi:10.1371/journal.pone.0187354)
Supplement: S6 File — (XLSX) [file pone.0187354.s006.xlsx]

## Sheet: 3N
	Control Tibia (left)																							Loaded Tibia (right)
10% tibia length	Ct.B.Ar Cortical Bone Area	Ec.Ar Endocortical Area	T.Ar Tissue Area	BV/TV	Ps.Pm Periosteal Perimeter	Ec.Pm Endocortical Perimeter	Mean Ct. Wi.	(Ec.Ir.L.Wi) Avg Interlabel Wi	(Ec.MAR) Mineral Apposition Ra	(Ec.sL.Pm) Endocortical sL.Pm	(Ec.dL.Pm) Endocortical dL.Pm	(Ec.M.Pm)	(Ec.M.Pm / Ec.Pm)	(Ps.Ir.L.Wi) Avg Interlabel Wi	(Ps.MAR) Mineral Apposition Ra	(Ps.sL.Pm) Periosteal sL.Pm	(Ps.dL.Pm) Periosteal dL.Pm	(Ps.M.Pm)	(Ps.M.Pm / Ps.Pm)	Raw 2nd Moment of Area	2nd Moment of Area		10% tibia length	Ct.B.Ar Cortical Bone Area	Ec.Ar Endocortical Area	T.Ar Tissue Area	BV/TV	Ps.Pm Periosteal Perimeter	Ec.Pm Endocortical Perimeter	Mean Ct. Wi.	(Ec.Ir.L.Wi) Avg Interlabel Wi	(Ec.MAR) Mineral Apposition Ra	(Ec.sL.Pm) Endocortical sL.Pm	(Ec.dL.Pm) Endocortical dL.Pm	(Ec.M.Pm)	(Ec.M.Pm / Ec.Pm)	(Ps.Ir.L.Wi) Avg Interlabel Wi	(Ps.MAR) Mineral Apposition Ra	(Ps.sL.Pm) Periosteal sL.Pm	(Ps.dL.Pm) Periosteal dL.Pm	(Ps.M.Pm)	(Ps.M.Pm / Ps.Pm)	Raw 2nd Moment of Area	2nd Moment of Area
Vehicle																							Vehicle
VEH2	0.825028	0.868235	1.69326	0.487242	6.93161	4.30105	0.144197	11.5578	1.65112	1.0045	2.43694	2.93919	0.683365	6.0734	0.867629	1.0218	0.622554	1.13345	0.16352	8.3277e+08	0.000833		VEH2	1.03274	0.877686	1.91043	0.540581	7.37577	3.71097	0.164129	10.1992	1.45703	0.333372	2.84267	3.00936	0.810937	8.52477	1.21782	1.46947	0.870585	1.60532	0.217648	-8.64583e+10	-0.086458
VEH3	0.849852	1.19123	2.04109	0.416373	6.76646	5.83268	0.14475	13.1418	1.87739	0.531187	3.75118	4.01678	0.688667	6.20792	0.886846	1.69645	0.306021	1.15425	0.170584	5.06282e+09	0.005063		VEH3	0.89093	1.15212	2.04305	0.436078	6.84155	5.13649	0.150593	11.1799	1.59713	0.847377	3.89994	4.32363	0.841748	8.1989	1.17127	1.24108	0.922744	1.54329	0.225575	-4.36025e+10	-0.043602
VEH13	0.81721	1.14854	1.96575	0.415724	6.62928	5.49528	0.144287	11.8801	1.69716	0.628363	3.38305	3.69724	0.672802	6.02891	0.861273	1.41072	0.641332	1.34669	0.203143	-1.82074e+10	-0.018207		VEH13	0.843614	0.914643	1.75826	0.479801	6.74259	4.83021	0.153657	10.2711	1.4673	1.36492	2.73031	3.41277	0.706547	8.65887	1.23698	0.877236	1.43855	1.87717	0.278405	5.7571e+09	0.005757
VEH14	0.862188	1.8142	2.67639	0.322146	7.68977	7.60405	0.130661	11.8947	1.69924	3.14664	2.92465	4.49797	0.591523	6.04341	0.863345	1.68908	0.282595	1.12713	0.146576	-5.02556e+10	-0.050256		VEH14	0.786397	2.27527	3.06167	0.256853	7.48866	8.19559	0.113563	10.9521	1.56458	5.30832	2.08997	4.74413	0.578863	8.26261	1.18037	3.1221	0.060775	1.62183	0.216571	-8.60382e+10	-0.086038
VEH15	0.884255	1.79648	2.68074	0.329855	7.59086	7.09008	0.132278	13.0115	1.85878	1.34852	4.24359	4.91785	0.693624	5.98442	0.854917	1.44558	0.411816	1.13461	0.14947	9.80193e+09	0.009802		VEH15	0.862042	1.44318	2.30523	0.373951	7.0908	6.27078	0.140674	10.0553	1.43647	1.34935	3.18983	3.86451	0.616272	8.15868	1.16552	1.9737	0.053386	1.04024	0.146702	-4.63561e+09	-0.004636
VEH16	0.94276	0.898879	1.84164	0.511914	6.79775	4.29511	0.165761	12.0114	1.71592	0.672054	2.73972	3.07574	0.716103	6.50547	0.929352	1.80048	0.092323	0.992561	0.146013	2.04868e+09	0.002049		VEH16	0.949004	1.24551	2.19451	0.432444	7.02189	5.58814	0.167339	10.9568	1.56526	0.853332	3.53484	3.96151	0.708914	8.21244	1.17321	1.40669	0.641193	1.34454	0.191478	2.70555e+10	0.027055
VEH25	0.957743	1.0226	1.98035	0.483624	6.76715	5.25449	0.166434	12.6151	1.80215	0.47442	3.22264	3.45985	0.658456	6.45	0.921429	2.14525	0.046494	1.11912	0.165375	-5.39711e+10	-0.053971		VEH25	0.99291	1.27283	2.26574	0.438227	7.3304	6.30838	0.159	10.609	1.51557	1.97879	3.15872	4.14811	0.657556	8.20511	1.17216	1.62737	0.483478	1.29716	0.176957	-2.69395e+10	-0.02694
Average	0.877005	1.2486	2.1256	0.42384	7.0247	5.69611	0.14691	12.3018	1.75739	1.1151	3.24311	3.80066	0.672077	6.18479	0.883542	1.60134	0.343305	1.14397	0.163526	-1.49554e+10	-0.0149553		Average	0.908234	1.31161	2.21984	0.422562	7.12738	5.72008	0.149851	10.6033	1.51476	1.71935	3.06376	3.92343	0.702977	8.31734	1.18819	1.67395	0.638673	1.47565	0.207619	-3.06945e+10	-0.0306946
StDev	0.0549678	0.398212	0.394311	0.0759906	0.430581	1.27452	0.0143386	0.617602	0.0882288	0.946794	0.616959	0.727501	0.0397497	0.212347	0.0303352	0.353248	0.233687	0.104264	0.0200596	2.68669e+10	0.026867		StDev	0.0873569	0.469597	0.420071	0.0890253	0.281563	1.41209	0.0183006	0.438389	0.062627	1.66542	0.585144	0.57524	0.0965625	0.19385	0.0276929	0.721633	0.4958	0.271602	0.0416841	4.41514e+10	0.0441511
Capsaicin																							Capsaicin
CAP15																							CAP15	0.905562	0.832596	1.73816	0.520989	7.03359	4.3462	0.164743	10.6778	1.52539	1.00492	2.20282	2.70528	0.622447	6.88925	0.984179	0.937687	1.31271	1.78156	0.253293	-7.2848e+10	-0.072848
CAP17	0.952256	0.996699	1.94896	0.488598	7.33424	4.67713	0.16345	11.4213	1.63162	1.20827	2.47806	3.0822	0.658993	6.44555	0.920792	1.69604	0.255338	1.10336	0.150439	3.67389e+10	0.036739		CAP17	0.893812	0.787448	1.68126	0.531632	6.81679	4.14788	0.170453	9.19189	1.31313	2.14873	1.17558	2.24994	0.54243	6.94412	0.992017	2.06238	0.666367	1.69756	0.249026	-7.88105e+09	-0.007881
CAP21	0.830103	0.876201	1.7063	0.486492	6.41196	4.26148	0.153412	12.1652	1.73789	1.12584	2.49733	3.06025	0.71812	6.38856	0.912652	1.42147	0.446166	1.1569	0.180428	1.17182e+09	0.001172		CAP21	0.806442	0.99435	1.80079	0.447826	6.4566	4.57401	0.151958	9.78475	1.39782	0.812718	2.62927	3.03563	0.663668	6.66903	0.952718	1.70124	0.415244	1.26586	0.196057	-1.35205e+10	-0.01352
CAP22	0.768345	0.862771	1.63112	0.471055	6.14125	4.63994	0.147806	11.6653	1.66647	1.01405	2.65433	3.16135	0.681335	6.28039	0.897198	1.16771	0.138008	0.721863	0.117543	-7.12957e+09	-0.00713		CAP22	0.840471	0.749672	1.59014	0.52855	6.26574	4.00262	0.173353	9.18557	1.31222	1.75489	1.62657	2.50401	0.625594	7.08818	1.0126	1.20057	0.914262	1.51455	0.241719	-5.08548e+09	-0.005085
CAP24	0.822223	0.783155	1.60538	0.512168	6.17627	5.13036	0.157731	11.67	1.66714	1.72894	2.05916	2.92363	0.569868	6.60323	0.943319	0.975562	0.370331	0.858112	0.138937	3.65348e+09	0.003653		CAP24	0.809142	0.890761	1.6999	0.475993	6.49663	4.09235	0.158773	10.052	1.436	0.828628	2.79834	3.21265	0.78504	6.7174	0.959629	1.07479	0.898668	1.43606	0.221047	-5.07585e+08	-0.000508
Average	0.843232	0.879706	1.72294	0.489578	6.51593	4.67723	0.1556	11.7305	1.67578	1.26928	2.42222	3.05686	0.657079	6.42943	0.91849	1.31519	0.302461	0.960058	0.146837	8.60866e+09	0.0086085		Average	0.851086	0.850965	1.70205	0.500998	6.61387	4.23261	0.163856	9.7784	1.39691	1.30998	2.08651	2.7415	0.647836	6.8616	0.980228	1.39533	0.841451	1.53912	0.232228	-1.99685e+10	-0.0199684
StDev	0.0776918	0.0881448	0.156644	0.0169695	0.558627	0.355698	0.00662564	0.312249	0.044607	0.316611	0.254591	0.0988659	0.0630444	0.134599	0.0192285	0.312749	0.134812	0.205273	0.0262163	1.9312e+10	0.0193122		StDev	0.0465248	0.0958842	0.077482	0.0372482	0.307011	0.228696	0.00868763	0.628327	0.0897608	0.606932	0.681206	0.389822	0.0884948	0.170871	0.0244104	0.471341	0.33278	0.206017	0.0237136	2.99339e+10	0.0299339
20% tibia length	Ct.B.Ar Cortical Bone Area	Ec.Ar Endocortical Area	T.Ar Tissue Area	BV/TV	Ps.Pm Periosteal Perimeter	Ec.Pm Endocortical Perimeter	Mean Ct. Wi.	(Ec.Ir.L.Wi) Avg Interlabel Wi	(Ec.MAR) Mineral Apposition Ra	(Ec.sL.Pm) Endocortical sL.Pm	(Ec.dL.Pm) Endocortical dL.Pm	(Ec.M.Pm)	(Ec.M.Pm / Ec.Pm)	(Ps.Ir.L.Wi) Avg Interlabel Wi	(Ps.MAR) Mineral Apposition Ra	(Ps.sL.Pm) Periosteal sL.Pm	(Ps.dL.Pm) Periosteal dL.Pm	(Ps.M.Pm)	(Ps.M.Pm / Ps.Pm)	Raw 2nd Moment of Area	2nd Moment of Area		20% tibia length	Ct.B.Ar Cortical Bone Area	Ec.Ar Endocortical Area	T.Ar Tissue Area	BV/TV	Ps.Pm Periosteal Perimeter	Ec.Pm Endocortical Perimeter	Mean Ct. Wi.	(Ec.Ir.L.Wi) Avg Interlabel Wi	(Ec.MAR) Mineral Apposition Ra	(Ec.sL.Pm) Endocortical sL.Pm	(Ec.dL.Pm) Endocortical dL.Pm	(Ec.M.Pm)	(Ec.M.Pm / Ec.Pm)	(Ps.Ir.L.Wi) Avg Interlabel Wi	(Ps.MAR) Mineral Apposition Ra	(Ps.sL.Pm) Periosteal sL.Pm	(Ps.dL.Pm) Periosteal dL.Pm	(Ps.M.Pm)	(Ps.M.Pm / Ps.Pm)	Raw 2nd Moment of Area	2nd Moment of Area
Vehicle																							Vehicle
VEH2	0.760346	0.666815	1.42716	0.532768	5.89945	3.62995	0.168622	8.75799	1.25114	1.65212	1.29635	2.12241	0.584693	6.26426	0.894894	0.812001	0.10375	0.509751	0.086407	-6.17154e+10	-0.061715		VEH2	0.741566	0.653124	1.39469	0.531707	6.26307	3.40223	0.155675	8.33032	1.19005	1.35241	1.59702	2.27322	0.668158	5.26467	0.752096	0.881838	0.117093	0.558012	0.089096	5.97522e+10	0.059752
VEH3																							VEH3	0.968617	0.770182	1.7388	0.557061	6.62945	3.94508	0.194512	9.12798	1.304	1.00646	2.30078	2.80401	0.710761	4.89134	0.698763	1.24748	0.409116	1.03286	0.155799	-8.64294e+10	-0.086429
VEH13	0.840161	0.584386	1.42455	0.589774	6.17757	3.07785	0.201585	9.43462	1.3478	0.595663	1.38196	1.67979	0.545767	8.4966	1.2138	0.946067	0.213194	0.686228	0.111084	-4.96033e+10	-0.049603		VEH13	0.780171	0.632813	1.41298	0.552144	5.98162	3.53171	0.163782	9.22382	1.31769	1.52921	1.21859	1.9832	0.56154	5.24196	0.748851	0.986907	0.472693	0.966146	0.161519	-3.83997e+10	-0.0384
VEH14	0.96836	0.899631	1.86799	0.518397	6.73621	4.39158	0.18876	8.86049	1.26578	3.06792	0.486538	2.0205	0.460084	7.89098	1.12728	1.11134	0.086537	0.642206	0.095336	-4.77945e+10	-0.047795		VEH14	0.871583	0.941576	1.81316	0.480699	6.71258	4.61183	0.161153	9.11536	1.30219	0.937179	2.36439	2.83298	0.614286	5.62417	0.803453	1.11573	0.427037	0.984903	0.146725	-4.2862e+10	-0.042862
VEH15	0.949708	0.964871	1.91458	0.49604	7.11541	4.39785	0.181196	9.18788	1.31255	1.81159	1.69286	2.59865	0.590892	7.69287	1.09898	0.647013	0.375934	0.69944	0.098299	-4.97476e+10	-0.049748		VEH15	0.838884	0.867558	1.70644	0.491598	6.48828	4.05861	0.165642	8.62732	1.23247	3.10796	0.204553	1.75853	0.433285	5.04934	0.721334	1.35935	0.105666	0.78534	0.12104	1.46246e+10	0.014625
VEH16	0.82567	0.701938	1.52761	0.540499	6.63678	3.67094	0.173875	8.83715	1.26245	0.992574	1.80165	2.29793	0.625979	7.84676	1.12097	1.31167	0.034387	0.69022	0.103999	7.31523e+10	0.073152		VEH16	0.923183	0.744609	1.66779	0.553536	7.03604	3.91039	0.188673	8.59695	1.22814	1.41565	1.7556	2.46343	0.62997	5.16	0.737143	1.46086	0.088972	0.819402	0.116458	5.69124e+10	0.056912
VEH25	0.805589	0.701887	1.50748	0.534396	6.14016	3.70694	0.17355	8.88723	1.2696	1.3521	1.64291	2.31895	0.625572	7.52193	1.07456	1.1093	0.034479	0.58913	0.095947	3.98616e+09	0.003986		VEH25	0.844654	0.779801	1.62445	0.519961	6.34252	3.97116	0.170535	8.99311	1.28473	2.01902	1.38568	2.39519	0.603146	5.31881	0.759829	1.46322	0.053165	0.784776	0.123732	-7.4744e+09	-0.007474
Average	0.858306	0.753255	1.61156	0.535312	6.45093	3.81252	0.181265	8.99423	1.28489	1.57866	1.38371	2.17304	0.572164	7.6189	1.08841	0.989565	0.14138	0.636162	0.098512	-2.19537e+10	-0.0219538		Average	0.852665	0.769952	1.62262	0.526672	6.49336	3.91871	0.171425	8.85927	1.26561	1.62398	1.54666	2.35865	0.603021	5.22147	0.745924	1.21648	0.239106	0.847348	0.130624	-6.26805e+09	-0.006268
StDev	0.0827476	0.146607	0.221104	0.0310765	0.454509	0.506395	0.0121907	0.261254	0.0373221	0.853071	0.479579	0.312144	0.0624739	0.741113	0.105873	0.238192	0.132266	0.0743791	0.00838338	5.19688e+10	0.0519686		StDev	0.0781324	0.109679	0.160609	0.0308439	0.341266	0.391584	0.0145873	0.339364	0.0484806	0.745812	0.732389	0.396663	0.088727	0.22961	0.0328012	0.229788	0.186455	0.163149	0.0255347	5.41384e+10	0.0541382
Capsaicin																							Capsaicin
CAP15	0.87139	0.676258	1.54765	0.563041	6.26855	3.47166	0.196406	7.87196	1.12457	0.854078	2.00193	2.42897	0.699657	6.05221	0.864602	1.27663	0.345713	0.98403	0.156979	1.18219e+10	0.011822		CAP15	0.675392	0.632831	1.30822	0.516267	5.68692	3.59644	0.151303	7.34277	1.04897	1.55008	1.41565	2.19069	0.609126	8.4768	1.21097	0.679304	0.252062	0.591714	0.104048	4.04475e+10	0.040448
CAP17	0.76121	0.676104	1.43731	0.529606	6.06731	3.63272	0.166059	6.55543	0.93649	2.20306	0.933245	2.03478	0.560125	6.40492	0.914988	1.6755	0.072294	0.910043	0.149991	-6.27577e+10	-0.062758		CAP17	0.74664	0.632984	1.37962	0.541191	5.89889	3.65987	0.160465	6.08985	0.869979	2.46515	0.47963	1.71221	0.467832	6.6065	0.943786	1.22533	0.077454	0.690121	0.116992	7.36273e+10	0.073627
CAP21	0.71424	0.660142	1.37438	0.519681	5.81168	3.51396	0.159798	7.87802	1.12543	0.663221	2.47748	2.80909	0.79941	6.2454	0.8922	1.5795	0.164747	0.954495	0.164237	-7.18329e+10	-0.071833		CAP21	0.698351	0.653203	1.35156	0.516702	5.73085	3.5563	0.15538	7.08286	1.01184	1.28495	1.54057	2.18304	0.613853	6.45	0.921429	1.23594	0.080034	0.698003	0.121797	4.42376e+10	0.044238
CAP22	0.774396	0.61187	1.38627	0.55862	5.96799	3.25936	0.170432	6.46751	0.92393	1.17312	2.23314	2.8197	0.86511	6.26312	0.894732	0.943916	0.1876	0.659558	0.110516	-6.06075e+10	-0.060608		CAP22	0.738706	0.572269	1.31098	0.563478	5.79338	3.31487	0.165357	6.67907	0.954152	1.90374	0.570312	1.52218	0.459198	6.57773	0.939676	1.05856	0.088972	0.618253	0.106717	5.85757e+10	0.058576
CAP24	0.749241	0.651306	1.40055	0.534963	5.81799	3.24165	0.182748	6.76425	0.966322	1.3063	1.55649	2.20964	0.68164	6.45	0.921429	1.3193	0.041647	0.701299	0.12054	-3.60581e+10	-0.036058		CAP24	0.750615	0.690435	1.44105	0.52088	6.07505	3.28104	0.161256	6.4214	0.917342	1.10724	1.8935	2.44712	0.745835	5.805	0.829286	1.8371	0.081362	0.99991	0.164593	5.44018e+10	0.054402
Average	0.774095	0.655136	1.42923	0.541182	5.98671	3.42387	0.175089	7.10743	1.01535	1.23996	1.84046	2.46044	0.721188	6.28313	0.89759	1.35897	0.1624	0.841885	0.140453	-4.38869e+10	-0.043887		Average	0.721941	0.636344	1.35829	0.531704	5.83702	3.48171	0.158752	6.72319	0.960455	1.66223	1.17993	2.01105	0.579169	6.78321	0.96903	1.20725	0.115977	0.7196	0.122829	5.4258e+10	0.0542582
StDev	0.0588064	0.0264456	0.0702944	0.0188207	0.190644	0.169029	0.0145784	0.708922	0.101275	0.595393	0.610276	0.352033	0.117048	0.156384	0.0223406	0.286986	0.119315	0.150449	0.0235718	3.38431e+10	0.0338433		StDev	0.0333039	0.0428349	0.0549889	0.0204946	0.155077	0.172169	0.00547011	0.501842	0.0716918	0.539896	0.623871	0.380889	0.119024	1.0012	0.143029	0.417939	0.0761947	0.163199	0.0244525	1.3086e+10	0.0130857
30% tibia length	Ct.B.Ar Cortical Bone Area	Ec.Ar Endocortical Area	T.Ar Tissue Area	BV/TV	Ps.Pm Periosteal Perimeter	Ec.Pm Endocortical Perimeter	Mean Ct. Wi.	(Ec.Ir.L.Wi) Avg Interlabel Wi	(Ec.MAR) Mineral Apposition Ra	(Ec.sL.Pm) Endocortical sL.Pm	(Ec.dL.Pm) Endocortical dL.Pm	(Ec.M.Pm)	(Ec.M.Pm / Ec.Pm)	(Ps.Ir.L.Wi) Avg Interlabel Wi	(Ps.MAR) Mineral Apposition Ra	(Ps.sL.Pm) Periosteal sL.Pm	(Ps.dL.Pm) Periosteal dL.Pm	(Ps.M.Pm)	(Ps.M.Pm / Ps.Pm)	Raw 2nd Moment of Area	2nd Moment of Area		30% tibia length	Ct.B.Ar Cortical Bone Area	Ec.Ar Endocortical Area	T.Ar Tissue Area	BV/TV	Ps.Pm Periosteal Perimeter	Ec.Pm Endocortical Perimeter	Mean Ct. Wi.	(Ec.Ir.L.Wi) Avg Interlabel Wi	(Ec.MAR) Mineral Apposition Ra	(Ec.sL.Pm) Endocortical sL.Pm	(Ec.dL.Pm) Endocortical dL.Pm	(Ec.M.Pm)	(Ec.M.Pm / Ec.Pm)	(Ps.Ir.L.Wi) Avg Interlabel Wi	(Ps.MAR) Mineral Apposition Ra	(Ps.sL.Pm) Periosteal sL.Pm	(Ps.dL.Pm) Periosteal dL.Pm	(Ps.M.Pm)	(Ps.M.Pm / Ps.Pm)	Raw 2nd Moment of Area	2nd Moment of Area
Vehicle																							Vehicle
VEH3																							VEH3	0.744144	0.600965	1.34511	0.553222	5.46953	3.57538	0.160967	7.35691	1.05099	1.21272	1.08324	1.6896	0.472566	5.47301	0.781858	0.812235	0.025006	0.431124	0.078823	-7.21727e+10	-0.072173
VEH13	0.715381	0.524128	1.23951	0.577149	5.40623	2.99165	0.159032	6.43311	0.919016	1.06306	1.24821	1.77975	0.594904	5.31881	0.759829	0.551636	0.040708	0.316525	0.058548	-5.28357e+10	-0.052836		VEH13
VEH14	0.856797	0.640174	1.49697	0.572354	5.96935	3.39195	0.174389	6.45	0.921429	2.90928	0.07856	1.5332	0.452011	5.31881	0.759829	0.466133	0.041463	0.27453	0.04599	-2.67044e+10	-0.026704		VEH14	0.788723	0.65145	1.44017	0.547658	5.84043	3.2905	0.164904	7.17616	1.02517	1.37421	0.80852	1.49562	0.454528	5.76905	0.824151	0.919941	0.047249	0.50722	0.086846	2.35208e+10	0.023521
VEH15	0.768681	0.67045	1.43913	0.534129	6.03077	4.18898	0.150058	6.5011	0.928729	2.19993	0.652262	1.75223	0.418295	5.31881	0.759829	0.651062	0.020197	0.345728	0.057327	-1.19546e+11	-0.119546		VEH15	0.722758	0.665666	1.38843	0.52056	5.77689	3.72822	0.142499	7.24793	1.03542	2.742	0.233468	1.60447	0.430357	5.31881	0.759829	0.95532	0.037502	0.515162	0.089176	5.88403e+10	0.05884
VEH16	0.717757	0.600319	1.31808	0.544549	5.58311	3.23306	0.151907	6.12042	0.874346	2.02604	0.570091	1.58311	0.489664	5.76905	0.824151	0.668586	0.030609	0.364902	0.065358	9.04943e+10	0.090494		VEH16	0.76872	0.625752	1.39447	0.551262	5.84515	4.04828	0.155211	7.24589	1.03513	1.62762	1.08596	1.89977	0.469279	5.31881	0.759829	0.838176	0.02193	0.441018	0.07545	1.0339e+11	0.10339
VEH25	0.723031	0.466241	1.18927	0.607961	5.35476	3.29009	0.165097	6.70547	0.957924	1.28299	1.10246	1.74395	0.530061	5.47301	0.781858	0.542252	0.023182	0.294308	0.054962	5.84148e+10	0.058415		VEH25	0.758209	0.602291	1.3605	0.557301	5.52951	2.96635	0.154697	7.41361	1.05909	2.00672	0.356881	1.36024	0.458556	5.61656	0.802366	0.60947	0.129604	0.434339	0.078549	1.94397e+10	0.01944
Average	0.756329	0.580262	1.33659	0.567228	5.66884	3.41915	0.160097	6.44202	0.920289	1.89626	0.730317	1.67845	0.496987	5.4397	0.777099	0.575934	0.0312318	0.319199	0.056437	-1.00354e+10	-0.0100354		Average	0.756511	0.629225	1.38574	0.546001	5.6923	3.52175	0.155656	7.2881	1.04116	1.79265	0.713614	1.60994	0.457057	5.49925	0.785607	0.827028	0.0522582	0.465773	0.0817688	2.66036e+10	0.0266036
StDev	0.0602488	0.0840795	0.130102	0.029128	0.314745	0.454811	0.00997814	0.210039	0.0300054	0.742562	0.464558	0.112006	0.0688305	0.195851	0.027979	0.0836806	0.00976511	0.0367919	0.00700264	8.49911e+10	0.0849911		StDev	0.0249087	0.0289742	0.0365183	0.0146416	0.179297	0.41373	0.00848464	0.0954112	0.0136303	0.609452	0.400647	0.203592	0.0166691	0.19517	0.0278818	0.134876	0.0444063	0.0417091	0.00590797	6.47166e+10	0.0647166
Capsaicin																							Capsaicin
CAP21	0.702962	0.543889	1.24685	0.56379	5.2038	3.21273	0.15751	7.19808	1.0283	1.32128	1.27035	1.93098	0.601041	6.5332	0.933314	0.87855	0.069897	0.509172	0.097846	-7.12374e+10	-0.071237		CAP21	0.663741	0.552302	1.21604	0.54582	5.28357	3.27751	0.159821	7.73988	1.1057	2.46578	0.252337	1.48523	0.453157	6.57773	0.939676	1.19906	0.019442	0.618973	0.117151	6.79823e+10	0.067982
CAP22	0.676856	0.53986	1.21672	0.556297	5.27317	3.16434	0.144472	7.12275	1.01754	2.374	0.67582	1.86282	0.588693	6.35796	0.90828	0.878516	0.072607	0.511865	0.09707	-6.41145e+10	-0.064114		CAP22	0.722295	0.516454	1.23875	0.583084	5.24122	3.21063	0.165579	7.69602	1.09943	2.37208	0.24749	1.43353	0.446495	6.65989	0.951412	1.13729	0.044799	0.613441	0.117042	6.31144e+10	0.063114
Average	0.689909	0.541875	1.23178	0.560044	5.23848	3.18853	0.150991	7.16041	1.02292	1.84764	0.973083	1.8969	0.594867	6.44558	0.920797	0.878533	0.071252	0.510518	0.097458	-6.76759e+10	-0.0676755		Average	0.693018	0.534378	1.2274	0.564452	5.26239	3.24407	0.1627	7.71795	1.10256	2.41893	0.249913	1.45938	0.449826	6.61881	0.945544	1.16817	0.0321205	0.616207	0.117096	6.55484e+10	0.065548
StDev	0.0184597	0.00284893	0.0213094	0.00529835	0.0490534	0.0342204	0.00921926	0.0532706	0.00760988	0.744392	0.420393	0.0481964	0.00873135	0.123913	0.0177017	2.40416e-05	0.00191626	0.00190424	0.000548715	5.0367e+09	0.00503672		StDev	0.0414039	0.0253484	0.0160549	0.0263496	0.0299481	0.0472934	0.00407152	0.0310095	0.00443002	0.0662566	0.00342735	0.036556	0.00471075	0.0580888	0.00829861	0.0436829	0.0179301	0.00391171	7.70746e-05	3.44211e+09	0.0034422
40% tibia length	Ct.B.Ar Cortical Bone Area	Ec.Ar Endocortical Area	T.Ar Tissue Area	BV/TV	Ps.Pm Periosteal Perimeter	Ec.Pm Endocortical Perimeter	Mean Ct. Wi.	(Ec.Ir.L.Wi) Avg Interlabel Wi	(Ec.MAR) Mineral Apposition Ra	(Ec.sL.Pm) Endocortical sL.Pm	(Ec.dL.Pm) Endocortical dL.Pm	(Ec.M.Pm)	(Ec.M.Pm / Ec.Pm)	(Ps.Ir.L.Wi) Avg Interlabel Wi	(Ps.MAR) Mineral Apposition Ra	(Ps.sL.Pm) Periosteal sL.Pm	(Ps.dL.Pm) Periosteal dL.Pm	(Ps.M.Pm)	(Ps.M.Pm / Ps.Pm)	Raw 2nd Moment of Area	2nd Moment of Area		40% tibia length	Ct.B.Ar Cortical Bone Area	Ec.Ar Endocortical Area	T.Ar Tissue Area	BV/TV	Ps.Pm Periosteal Perimeter	Ec.Pm Endocortical Perimeter	Mean Ct. Wi.	(Ec.Ir.L.Wi) Avg Interlabel Wi	(Ec.MAR) Mineral Apposition Ra	(Ec.sL.Pm) Endocortical sL.Pm	(Ec.dL.Pm) Endocortical dL.Pm	(Ec.M.Pm)	(Ec.M.Pm / Ec.Pm)	(Ps.Ir.L.Wi) Avg Interlabel Wi	(Ps.MAR) Mineral Apposition Ra	(Ps.sL.Pm) Periosteal sL.Pm	(Ps.dL.Pm) Periosteal dL.Pm	(Ps.M.Pm)	(Ps.M.Pm / Ps.Pm)	Raw 2nd Moment of Area	2nd Moment of Area
Vehicle																							Vehicle
VEH2	0.701112	0.529941	1.23105	0.569522	5.19022	2.95361	0.158058	5.75796	0.822565	1.27642	0.470647	1.10886	0.375424	5.76905	0.824151	0.719094	0.023403	0.38295	0.073783	-5.87494e+10	-0.058749		VEH2	0.718871	0.549517	1.26839	0.56676	5.46849	3.06786	0.157057	5.55058	0.79294	1.72256	0.139313	1.00059	0.326154	5.95101	0.850144	1.56313	0.613081	1.39464	0.255033	6.34141e+10	0.063414
VEH3																							VEH3	0.705524	0.488494	1.19402	0.590882	4.5228	2.79598	0.20034	5.25103	0.750147	1.36573	0.265787	0.94865	0.339291	5.67044	0.810063	1.88519	0.216331	1.15892	0.25624	-9.93483e+09	-0.009935
VEH14																							VEH14	0.718585	0.611932	1.33052	0.54008	5.18285	4.12974	0.161382	5.41228	0.773183	2.44863	0.119894	1.34421	0.325495	5.89483	0.842119	2.13632	0.203172	1.27133	0.245295	4.32987e+10	0.043299
VEH15	0.666516	0.555321	1.22184	0.545503	4.68372	3.51291	0.168893	5.74772	0.821102	2.54765	0.026869	1.30069	0.370261	6.45	0.921429	0.593402	0.032784	0.329485	0.070347	-4.07061e+10	-0.040706		VEH15	0.669687	0.553273	1.22296	0.547595	4.50742	3.24851	0.175739	5.21011	0.744301	1.90614	0.053699	1.00677	0.309917	5.6871	0.812443	1.95491	0.133603	1.11106	0.246496	2.18619e+10	0.021862
VEH16	0.643109	0.495386	1.1385	0.564876	4.27832	2.8793	0.180707	5.31881	0.759829	1.91644	0.03986	0.998081	0.34664	6.45	0.921429	0.548488	0.033594	0.307838	0.071953	2.37775e+10	0.023778		VEH16	0.680211	0.531832	1.21204	0.56121	4.57484	3.05437	0.183401	5.55874	0.794106	1.55758	0.146946	0.925737	0.303086	5.54393	0.79199	2.05838	0.051562	1.08075	0.236238	3.25446e+10	0.032545
VEH25	0.625749	0.433418	1.05917	0.590794	4.29636	2.71472	0.178653	5.39587	0.770838	1.40433	0.350323	1.05249	0.387697	5.76905	0.824151	0.609852	0.032655	0.33758	0.078574	2.19449e+10	0.021945		VEH25	0.637804	0.482502	1.12031	0.569312	4.08061	2.77985	0.188634	5.21011	0.744301	1.29012	0.182181	0.827241	0.297585	5.805	0.829286	1.79839	0.065882	0.965078	0.236503	2.11761e+09	0.002118
Average	0.659121	0.503517	1.16264	0.567674	4.61216	3.01514	0.171578	5.55509	0.793583	1.78621	0.221925	1.11503	0.370005	6.10953	0.87279	0.617709	0.030609	0.339463	0.0736643	-1.34333e+10	-0.013433		Average	0.688447	0.536258	1.2247	0.56264	4.72284	3.17938	0.177759	5.36547	0.766496	1.71513	0.151303	1.00887	0.316921	5.75872	0.822674	1.89939	0.213939	1.16363	0.245968	2.55504e+10	0.0255505
StDev	0.0325986	0.0527948	0.0805698	0.0185951	0.428348	0.346537	0.0103826	0.230537	0.0329339	0.578061	0.223266	0.131779	0.0172081	0.393144	0.0561635	0.0723948	0.00482194	0.0315931	0.00356147	4.25583e+10	0.0425583		StDev	0.0319688	0.0477128	0.0708638	0.0178687	0.507621	0.498529	0.0164976	0.164427	0.0234897	0.424759	0.0703361	0.176665	0.0159595	0.152774	0.021825	0.203945	0.206967	0.151026	0.00863341	2.69053e+10	0.0269053
50% tibia length	Ct.B.Ar Cortical Bone Area	Ec.Ar Endocortical Area	T.Ar Tissue Area	BV/TV	Ps.Pm Periosteal Perimeter	Ec.Pm Endocortical Perimeter	Mean Ct. Wi.	(Ec.Ir.L.Wi) Avg Interlabel Wi	(Ec.MAR) Mineral Apposition Ra	(Ec.sL.Pm) Endocortical sL.Pm	(Ec.dL.Pm) Endocortical dL.Pm	(Ec.M.Pm)	(Ec.M.Pm / Ec.Pm)	(Ps.Ir.L.Wi) Avg Interlabel Wi	(Ps.MAR) Mineral Apposition Ra	(Ps.sL.Pm) Periosteal sL.Pm	(Ps.dL.Pm) Periosteal dL.Pm	(Ps.M.Pm)	(Ps.M.Pm / Ps.Pm)	Raw 2nd Moment of Area	2nd Moment of Area		50% tibia length	Ct.B.Ar Cortical Bone Area	Ec.Ar Endocortical Area	T.Ar Tissue Area	BV/TV	Ps.Pm Periosteal Perimeter	Ec.Pm Endocortical Perimeter	Mean Ct. Wi.	(Ec.Ir.L.Wi) Avg Interlabel Wi	(Ec.MAR) Mineral Apposition Ra	(Ec.sL.Pm) Endocortical sL.Pm	(Ec.dL.Pm) Endocortical dL.Pm	(Ec.M.Pm)	(Ec.M.Pm / Ec.Pm)	(Ps.Ir.L.Wi) Avg Interlabel Wi	(Ps.MAR) Mineral Apposition Ra	(Ps.sL.Pm) Periosteal sL.Pm	(Ps.dL.Pm) Periosteal dL.Pm	(Ps.M.Pm)	(Ps.M.Pm / Ps.Pm)	Raw 2nd Moment of Area	2nd Moment of Area
Vehicle																							Vehicle
VEH2	0.57745	0.441433	1.01888	0.566748	3.8904	2.63789	0.183088	5.47301	0.781858	1.72323	0.023938	0.885554	0.335705	5.31881	0.759829	1.06452	0.055432	0.587693	0.151062	-2.90733e+09	-0.002907		VEH2
VEH3																							VEH3	0.602702	0.310331	0.913033	0.66011	3.50147	2.15473	0.216521	5.22387	0.746267	1.31459	0.063393	0.720686	0.334468	5.26467	0.752096	1.22128	0.069714	0.680353	0.194305	1.23051e+10	0.012305
VEH16	0.532107	0.297822	0.829929	0.641147	3.35697	2.09303	0.200964	5.16	0.737143	1.47923	0.036654	0.77627	0.370884	5.16	0.737143	1.00263	0.059745	0.561061	0.167133	-7.08209e+09	-0.007082		VEH16
VEH25	0.527367	0.284137	0.811503	0.649864	3.27748	2.04244	0.202052	5.51223	0.787461	1.22568	0.095735	0.708576	0.346925	5.05573	0.722248	0.844879	0.098147	0.520587	0.158838	-9.02598e+07	-9e-05		VEH25
Average	0.545641	0.341131	0.886771	0.619253	3.50828	2.25779	0.195368	5.38174	0.768821	1.47605	0.052109	0.790133	0.351171	5.17818	0.73974	0.970678	0.071108	0.556447	0.159011	-3.35989e+09	-0.00335967		Average
StDev	0.0276489	0.0871335	0.114782	0.0456791	0.333302	0.330149	0.0106487	0.193035	0.0275763	0.24879	0.0383125	0.0892998	0.0179698	0.132475	0.0189246	0.113254	0.0235156	0.0337901	0.0080369	3.51782e+09	0.00351791		StDev
Capsaicin																							Capsaicin
CAP15	0.544815	0.387789	0.932603	0.584187	3.68582	2.40153	0.1823	4.38479	0.626399	1.01841	0.302479	0.811684	0.337987	3.87	0.552857	0.978241	0.085728	0.574849	0.155962	-7.26842e+09	-0.007268		CAP15
CAP21																							CAP21	0.606115	0.427981	1.0341	0.58613	3.97517	2.70937	0.185027	3.48193	0.497419	1.41329	0.075629	0.782275	0.28873	5.55112	0.793017	1.43391	0.300083	1.01704	0.255847	1.93331e+10	0.019333
CAP22																							CAP22	0.603095	0.434746	1.03784	0.581105	3.91065	2.70131	0.189886	3.64867	0.521239	1.53723	0.026831	0.795447	0.294467	5.8625	0.8375	1.2497	0.350485	0.975334	0.249405	1.53505e+10	0.015351
Average																							Average	0.604605	0.431364	1.03597	0.583618	3.94291	2.70534	0.187456	3.5653	0.509329	1.47526	0.05123	0.788861	0.291598	5.70681	0.815258	1.3418	0.325284	0.996185	0.252626	1.73418e+10	0.017342
StDev																							StDev

## Sheet: 7N
	Control Tibia (left)																							Loaded Tibia (right)
10% tibia length	Ct.B.Ar Cortical Bone Area	Ec.Ar Endocortical Area	T.Ar Tissue Area	BV/TV	Ps.Pm Periosteal Perimeter	Ec.Pm Endocortical Perimeter	Mean Ct. Wi.	(Ec.Ir.L.Wi) Avg Interlabel Wi	(Ec.MAR) Mineral Apposition Ra	(Ec.sL.Pm) Endocortical sL.Pm	(Ec.dL.Pm) Endocortical dL.Pm	(Ec.M.Pm)	(Ec.M.Pm / Ec.Pm)	(Ps.Ir.L.Wi) Avg Interlabel Wi	(Ps.MAR) Mineral Apposition Ra	(Ps.sL.Pm) Periosteal sL.Pm	(Ps.dL.Pm) Periosteal dL.Pm	(Ps.M.Pm)	(Ps.M.Pm / Ps.Pm)	Raw 2nd Moment of Area	2nd Moment of Area		10% tibia length	Ct.B.Ar Cortical Bone Area	Ec.Ar Endocortical Area	T.Ar Tissue Area	BV/TV	Ps.Pm Periosteal Perimeter	Ec.Pm Endocortical Perimeter	Mean Ct. Wi.	(Ec.Ir.L.Wi) Avg Interlabel Wi	(Ec.MAR) Mineral Apposition Ra	(Ec.sL.Pm) Endocortical sL.Pm	(Ec.dL.Pm) Endocortical dL.Pm	(Ec.M.Pm)	(Ec.M.Pm / Ec.Pm)	(Ps.Ir.L.Wi) Avg Interlabel Wi	(Ps.MAR) Mineral Apposition Ra	(Ps.sL.Pm) Periosteal sL.Pm	(Ps.dL.Pm) Periosteal dL.Pm	(Ps.M.Pm)	(Ps.M.Pm / Ps.Pm)	Raw 2nd Moment of Area	2nd Moment of Area
Vehicle																							Vehicle
VEH9	0.815231	2.33237	3.1476	0.259001	7.61063	7.69925	0.118593	14.6992	2.09989	0.423886	4.50341	4.71535	0.612443	6.27115	0.895878	0.463101	0.403887	0.635437	0.083493	5.74694e+10	0.057469		VEH9	1.3945	2.6356	4.0301	0.346021	8.31657	8.74232	0.18581	11.3156	1.61652	1.9961	4.05015	5.0482	0.577444	12.9759	1.8537	1.86944	1.45711	2.39183	0.287598	5.64176e+09	0.005642
VEH13	1.09159	1.61238	2.70397	0.403698	7.6006	6.73994	0.169503	14.4544	2.06491	0.930546	3.74097	4.20624	0.624077	6.44773	0.921105	1.00186	0.172838	0.673767	0.088647	2.67545e+10	0.026755		VEH13	1.18907	1.79955	2.98861	0.397865	7.57361	6.21535	0.185622	11.3326	1.61895	3.63612	1.13705	2.9551	0.475453	12.569	1.79557	2.15562	1.15191	2.22971	0.294406	2.99431e+10	0.029943
VEH14	1.00895	1.82962	2.83857	0.355443	7.01342	6.96446	0.165828	14.0511	2.00731	0.357143	4.21242	4.391	0.630487	6.31218	0.90174	0.488454	0.511659	0.755886	0.107777	-1.29559e+10	-0.012956		VEH14	1.19703	1.91606	3.11309	0.384514	7.40416	6.41306	0.192854	11.2562	1.60802	3.32743	1.40003	3.06375	0.477736	12.6741	1.81059	0.856594	1.85361	2.28191	0.308193	4.66561e+10	0.046656
VEH15	0.969155	1.51612	2.48527	0.38996	6.9428	5.99677	0.160925	14.0569	2.00812	0.079627	3.80796	3.84777	0.641641	6.46722	0.923889	0.913744	0.242125	0.698996	0.100679	1.97969e+08	0.000198		VEH15	1.70688	2.93976	4.64664	0.367336	9.61134	9.26055	0.20726	11.3571	1.62244	1.22877	4.4024	5.01678	0.541737	12.9274	1.84677	3.62818	0.688543	2.50263	0.260383	3.77523e+10	0.037752
VEH16	1.08634	2.44488	3.53122	0.307638	7.7254	8.00072	0.161382	14.3923	2.05605	0.140398	4.80293	4.87312	0.609086	6.33951	0.905644	1.20838	0.141511	0.745701	0.096526	-7.34682e+10	-0.073468		VEH16
VEH17	0.988592	2.10313	3.09172	0.319755	7.40033	7.05424	0.152748	14.4832	2.06903	0	4.50966	4.50966	0.639284	6.45685	0.922406	0.76073	0.276313	0.656678	0.088736	-1.40919e+10	-0.014092		VEH17	1.32974	2.06309	3.39283	0.391927	8.05732	6.77414	0.203189	11.4313	1.63305	3.06475	1.80382	3.3362	0.49249	12.8804	1.84005	2.06307	1.13986	2.1714	0.269494	1.27254e+11	0.127254
VEH18	0.984888	2.61241	3.5973	0.273785	7.77647	8.17649	0.147459	14.3107	2.04439	0.545331	4.67988	4.95254	0.605705	6.4207	0.917242	1.29101	0.111398	0.756904	0.097333	1.20174e+10	0.012017		VEH18	1.3599	2.34069	3.70059	0.367482	7.93999	8.37347	0.190757	11.5	1.64285	1.80766	3.55736	4.46118	0.532776	12.642	1.806	0.86755	1.82287	2.25664	0.284212	1.21106e+11	0.121106
VEH19	1.09897	1.8515	2.95048	0.372473	7.17499	6.92352	0.178249	14.2726	2.03895	0.196706	4.27197	4.37032	0.631229	6.40039	0.914342	0.511937	0.548771	0.80474	0.112159	7.93489e+09	0.007935		VEH19	1.49079	2.5531	4.04389	0.368652	8.62677	8.27423	0.199668	11.2866	1.61238	1.29209	4.16639	4.81244	0.581618	12.8356	1.83365	1.68464	1.45376	2.29608	0.266157	-1.23039e+11	-0.123039
VEH20	1.10137	2.38789	3.48926	0.315645	8.27519	7.05848	0.165931	14.3212	2.04588	0.529643	4.03511	4.29993	0.609187	6.43009	0.918584	0.991062	0.229522	0.725053	0.087618	4.48716e+10	0.044872		VEH20	1.61866	2.69238	4.31104	0.375469	8.4546	8.86823	0.205376	11.3464	1.62092	0.217409	5.06825	5.17696	0.583764	12.6645	1.80922	3.35719	0.566335	2.24493	0.265528	4.36534e+10	0.043653
VEH21	1.05078	1.78847	2.83926	0.370091	7.13483	6.21773	0.169377	14.4283	2.06119	0.917519	3.49549	3.95425	0.635963	6.44294	0.92042	0.785723	0.235804	0.628666	0.088112	-2.4065e+10	-0.024065		VEH21	1.06246	1.53053	2.59298	0.409743	7.01963	5.64766	0.175339	11.255	1.60785	3.14222	1.11625	2.68736	0.475836	12.7687	1.8241	1.01063	1.96853	2.47384	0.352417	3.55159e+10	0.035516
Average	1.01959	2.04788	3.06746	0.336749	7.46547	7.08316	0.159	14.347	2.04957	0.41208	4.20598	4.41202	0.62391	6.39887	0.914125	0.8416	0.287383	0.708183	0.095108	2.46648e+09	0.0024665		Average	1.37211	2.27453	3.64664	0.378779	8.11155	7.61878	0.193986	11.3423	1.62033	2.19028	2.96686	4.062	0.526539	12.7708	1.82441	1.94366	1.34472	2.31655	0.287599	3.60537e+10	0.0360537
StDev	0.0883084	0.380325	0.375641	0.0490372	0.412948	0.707493	0.0166586	0.194946	0.0278495	0.326521	0.431362	0.363829	0.0137126	0.0676336	0.00966191	0.293643	0.151197	0.0588797	0.00949583	3.73002e+10	0.0373001		StDev	0.208995	0.471942	0.674673	0.0192807	0.765587	1.34816	0.0107188	0.0806066	0.0115154	1.16523	1.58186	1.03005	0.0472906	0.141754	0.0202504	1.01105	0.502101	0.114007	0.0289367	7.24547e+10	0.0724547
Capsaicin																							Capsaicin
CAP2	0.913607	2.01394	2.92755	0.312072	7.50196	7.58993	0.140696	14.0199	2.00285	0.869286	4.66	5.09464	0.671236	7.28552	1.04079	0.543853	0.68694	0.958867	0.127815	4.95081e+10	0.049508		CAP2	1.30045	2.23614	3.53658	0.367713	8.19844	8.27619	0.178318	12.1342	1.73346	1.99459	3.31006	4.30735	0.520451	14.821	2.11728	1.03864	2.56023	3.07955	0.375627	9.2663e+10	0.092663
CAP3	1.06656	1.86007	2.92663	0.364434	7.36308	6.87139	0.161883	13.4316	1.91881	0.642688	4.14342	4.46476	0.649762	7.16458	1.02351	0.539901	0.641209	0.911159	0.123747	7.42981e+10	0.074298		CAP3	1.31377	1.81911	3.13288	0.41935	7.76813	6.05765	0.198345	11.8323	1.69034	2.04152	2.04587	3.06663	0.506241	14.9694	2.13849	2.05079	1.58559	2.61099	0.336115	1.36704e+11	0.136704
CAP4	1.13967	2.10692	3.2466	0.351037	7.76591	7.95132	0.172324	13.9643	1.9949	1.00277	4.65334	5.15473	0.648286	6.85505	0.979293	1.09468	0.37785	0.925192	0.119135	2.00799e+10	0.02008		CAP4	1.5803	2.68743	4.26773	0.37029	9.3047	8.9067	0.198974	12.1183	1.73119	1.68117	3.69197	4.53255	0.508893	14.7002	2.10003	4.00999	0.939521	2.94451	0.316454	4.38248e+10	0.043825
CAP5	0.817497	1.72292	2.54042	0.321796	6.63467	6.10206	0.136173	13.3407	1.90582	1.0268	3.37156	3.88496	0.636665	7.22235	1.03176	0.557322	0.493782	0.772443	0.116425	-4.81248e+09	-0.004812		CAP5	1.09915	1.24791	2.34705	0.468309	6.8213	5.34478	0.192047	11.7644	1.68063	2.48236	1.25449	2.49567	0.466936	14.6657	2.09509	1.99566	1.16645	2.16428	0.317282	-4.24976e+10	-0.042498
CAP9	1.20449	2.69839	3.90288	0.308616	8.50466	9.45937	0.151087	13.8112	1.97303	3.21541	4.26461	5.87232	0.620794	7.08752	1.0125	0.502638	0.828549	1.07987	0.126974	-5.04739e+10	-0.050474		CAP9	1.33552	2.47755	3.81307	0.350249	8.26034	7.73628	0.183696	11.9413	1.7059	1.31083	3.00354	3.65896	0.472961	14.5583	2.07976	1.6961	1.82552	2.67357	0.323663	-1.14625e+11	-0.114625
CAP10	0.900889	1.38498	2.28587	0.394113	7.2208	6.23994	0.14256	13.633	1.94757	0.634778	3.8957	4.21309	0.67518	7.19436	1.02777	0.957577	0.422061	0.900849	0.124758	3.28903e+10	0.03289		CAP10	1.26374	1.61928	2.88302	0.438339	7.77206	6.83806	0.198991	11.9999	1.71428	0.801752	3.20266	3.60353	0.526981	14.3526	2.05037	0.800419	2.29155	2.69176	0.346338	-6.49428e+10	-0.064943
CAP14	1.0881	2.06146	3.14955	0.345476	7.42501	7.48762	0.159809	13.6054	1.94363	0.367156	4.66075	4.84433	0.646979	7.21152	1.03022	1.16565	0.351958	0.934784	0.125897	-4.17389e+10	-0.041739		CAP14	1.37362	2.44192	3.81554	0.360007	8.38126	8.02144	0.186717	11.9791	1.7113	1.3661	3.05145	3.7345	0.465565	14.4592	2.0656	2.77726	1.31601	2.70464	0.322701	-2.57765e+09	-0.002578
Average	1.01869	1.97838	2.99707	0.342506	7.48801	7.38595	0.152076	13.6866	1.95523	1.10841	4.23563	4.78983	0.649843	7.14584	1.02083	0.765947	0.543193	0.926166	0.123536	1.1393e+10	0.011393		Average	1.32379	2.07562	3.39941	0.396322	8.07232	7.31159	0.191013	11.9671	1.70958	1.66833	2.79429	3.62846	0.495433	14.6466	2.09237	2.05269	1.66927	2.69561	0.334026	6.93547e+09	0.00693543
StDev	0.142399	0.403006	0.521238	0.0309014	0.567182	1.14725	0.013165	0.257501	0.0367857	0.957872	0.484219	0.665569	0.0188315	0.141623	0.0202319	0.293778	0.179221	0.0906144	0.00422644	4.62971e+10	0.0462971		StDev	0.143256	0.525191	0.653481	0.045489	0.754234	1.27958	0.00831676	0.136583	0.0195119	0.559558	0.844556	0.694015	0.0262308	0.21104	0.0301485	1.0865	0.594787	0.288509	0.0212578	8.94683e+10	0.0894684
20% tibia length	Ct.B.Ar Cortical Bone Area	Ec.Ar Endocortical Area	T.Ar Tissue Area	BV/TV	Ps.Pm Periosteal Perimeter	Ec.Pm Endocortical Perimeter	Mean Ct. Wi.	(Ec.Ir.L.Wi) Avg Interlabel Wi	(Ec.MAR) Mineral Apposition Ra	(Ec.sL.Pm) Endocortical sL.Pm	(Ec.dL.Pm) Endocortical dL.Pm	(Ec.M.Pm)	(Ec.M.Pm / Ec.Pm)	(Ps.Ir.L.Wi) Avg Interlabel Wi	(Ps.MAR) Mineral Apposition Ra	(Ps.sL.Pm) Periosteal sL.Pm	(Ps.dL.Pm) Periosteal dL.Pm	(Ps.M.Pm)	(Ps.M.Pm / Ps.Pm)	Raw 2nd Moment of Area	2nd Moment of Area		20% tibia length	Ct.B.Ar Cortical Bone Area	Ec.Ar Endocortical Area	T.Ar Tissue Area	BV/TV	Ps.Pm Periosteal Perimeter	Ec.Pm Endocortical Perimeter	Mean Ct. Wi.	(Ec.Ir.L.Wi) Avg Interlabel Wi	(Ec.MAR) Mineral Apposition Ra	(Ec.sL.Pm) Endocortical sL.Pm	(Ec.dL.Pm) Endocortical dL.Pm	(Ec.M.Pm)	(Ec.M.Pm / Ec.Pm)	(Ps.Ir.L.Wi) Avg Interlabel Wi	(Ps.MAR) Mineral Apposition Ra	(Ps.sL.Pm) Periosteal sL.Pm	(Ps.dL.Pm) Periosteal dL.Pm	(Ps.M.Pm)	(Ps.M.Pm / Ps.Pm)	Raw 2nd Moment of Area	2nd Moment of Area
Vehicle																							Vehicle
VEH9	0.956812	0.926035	1.88285	0.508173	6.46083	4.33789	0.18716	9.05541	1.29363	0.960442	2.02899	2.50921	0.578441	11.1526	1.59323	0.534121	0.96207	1.22913	0.190243	3.66534e+10	0.036653		VEH9	1.00188	0.951277	1.95316	0.512954	6.51838	4.27049	0.186058	6.88469	0.983528	1.99756	0.232987	1.23177	0.288437	13.5781	1.93973	1.60915	2.17153	2.97611	0.456572	3.59455e+10	0.035945
VEH13	1.04036	0.833132	1.87349	0.555305	7.1858	3.90492	0.204164	9.15796	1.30828	1.96087	0.988234	1.96867	0.504151	10.6383	1.51975	1.73389	0.362629	1.22958	0.171112	-6.19805e+10	-0.061981		VEH13	1.10148	0.906807	2.00829	0.548468	7.14319	4.42027	0.204646	7.27301	1.039	2.30616	0.222629	1.37571	0.311227	13.6792	1.95416	2.7174	1.40006	2.75876	0.386209	7.56913e+10	0.075691
VEH14	0.969689	0.747346	1.71704	0.564746	6.38209	3.51316	0.219405	9.12246	1.30321	1.97418	0.757179	1.74427	0.496495	10.6398	1.51997	0.482542	0.991861	1.23313	0.193218	-6.07103e+10	-0.06071		VEH14	0.943961	0.846362	1.79032	0.527257	6.31512	4.22315	0.185904	6.85773	0.979675	1.90415	0.225743	1.17782	0.278895	13.7677	1.96681	1.44749	2.22112	2.94486	0.466319	3.31699e+10	0.03317
VEH15	0.959727	0.888328	1.84806	0.519317	6.94327	4.21982	0.182063	9.08979	1.29854	1.57267	1.3131	2.09943	0.497516	10.5654	1.50934	1.93156	0.223369	1.18915	0.171267	-3.14623e+09	-0.003146		VEH15	1.03101	0.95358	1.98459	0.519508	6.75054	4.2495	0.198187	6.68165	0.954521	2.33954	0.074393	1.24416	0.292779	14.1184	2.01692	1.93866	1.74186	2.71119	0.401626	7.31411e+09	0.007314
VEH16	0.893074	0.883966	1.77704	0.502563	6.38618	4.28361	0.1753	9.34997	1.33571	0.896743	1.72357	2.17194	0.507035	10.6877	1.52681	1.64368	0.370056	1.1919	0.186637	3.87878e+10	0.038788		VEH16	1.01768	1.03655	2.05424	0.495408	6.58463	4.50677	0.187506	7.20765	1.02967	0.961255	1.13836	1.61899	0.359236	13.6659	1.95227	0.569253	2.83109	3.11571	0.47318	-6.64434e+10	-0.066443
VEH17	0.874916	0.910865	1.78578	0.489935	6.50125	4.40763	0.171351	9.07981	1.29712	1.97369	1.21639	2.20324	0.49987	10.7922	1.54174	1.10478	0.553726	1.10611	0.170139	2.66488e+10	0.026649		VEH17	0.982392	0.864377	1.84677	0.531952	6.39546	3.81304	0.191047	7.00025	1.00004	1.9036	0.098422	1.05022	0.275429	13.648	1.94971	1.12263	2.5593	3.12062	0.487943	-9.88658e+09	-0.009887
VEH18	0.903971	0.814096	1.71807	0.526156	6.34173	3.89211	0.187682	9.15796	1.30828	0.865224	1.62347	2.05608	0.52827	10.6626	1.52323	1.27193	0.456394	1.09236	0.17225	-4.3304e+10	-0.043304		VEH18	0.986983	0.899268	1.88625	0.523251	6.52826	4.2655	0.187382	6.92085	0.988693	1.87312	0.494111	1.43067	0.335405	13.5523	1.93604	1.9605	1.94979	2.93004	0.448823	4.02721e+10	0.040272
VEH19	0.975786	0.757786	1.73357	0.562876	6.70089	3.51777	0.20062	8.9467	1.2781	1.50803	0.991626	1.74564	0.496235	10.705	1.52928	1.01028	1.00936	1.51449	0.226014	2.13599e+09	0.002136		VEH19	0.970183	0.907102	1.87729	0.516801	6.56333	4.36732	0.187754	6.7623	0.966043	2.26317	0.074874	1.20646	0.276247	13.5605	1.93721	1.23942	2.26502	2.88473	0.439522	5.48874e+10	0.054887
VEH20	0.981779	0.891764	1.87354	0.524023	6.54835	4.28652	0.192157	9.06508	1.29501	1.16902	1.55005	2.13456	0.49797	10.8388	1.5484	0.976328	0.723908	1.21207	0.185096	2.08061e+09	0.002081		VEH20	0.990815	0.98917	1.97999	0.500416	6.61738	4.48147	0.187578	6.64146	0.94878	2.29818	0.098536	1.24763	0.278397	13.6888	1.95555	3.39847	0.859617	2.55885	0.386687	5.93692e+10	0.059369
VEH21	1.02764	0.901531	1.92918	0.532686	6.8256	4.13585	0.200817	9.16622	1.30946	1.67562	1.21684	2.05464	0.496789	10.7097	1.52995	1.16685	0.820879	1.4043	0.20574	1.72605e+10	0.017261		VEH21	1.06832	0.874899	1.94322	0.549768	6.69481	4.06748	0.207453	6.71456	0.959223	1.95148	0.275427	1.25117	0.307603	13.4995	1.92851	2.27649	1.45932	2.59757	0.387997	8.36549e+10	0.083655
Average	0.958376	0.855485	1.81386	0.528578	6.6276	4.04993	0.192072	9.11914	1.30273	1.45565	1.34094	2.06877	0.510277	10.7392	1.53417	1.1856	0.647425	1.24022	0.187172	-4.5574e+09	-0.0045573		Average	1.00947	0.92294	1.93241	0.522578	6.61111	4.2665	0.192352	6.89442	0.984916	1.97982	0.293549	1.28346	0.300366	13.6758	1.95369	1.82795	1.94587	2.85984	0.433488	3.13974e+10	0.0313973
StDev	0.0544589	0.0639638	0.0770893	0.0256352	0.280109	0.32913	0.0145186	0.104163	0.0148805	0.452852	0.389053	0.223129	0.0258409	0.16482	0.0235456	0.480105	0.292063	0.128244	0.0180362	3.81076e+10	0.0381077		StDev	0.0470707	0.0593571	0.0808468	0.0179028	0.226607	0.206873	0.00808456	0.214438	0.0306339	0.405388	0.323095	0.156629	0.0283055	0.174663	0.0249518	0.823911	0.591107	0.197615	0.0393466	4.47049e+10	0.0447048
Capsaicin																							Capsaicin
CAP2	0.907656	0.812997	1.72065	0.527507	6.55758	3.87802	0.184446	11.4856	1.6408	0.419597	1.75469	1.96449	0.50657	7.43511	1.06216	0.87949	0.496599	0.936344	0.142788	-1.59852e+10	-0.015985		CAP2	1.02385	0.913128	1.93698	0.52858	6.77478	4.30656	0.191895	7.29951	1.04279	1.12156	0.294335	0.855117	0.198562	12.1829	1.74042	0.902992	2.99624	3.44774	0.508908	7.56746e+10	0.075675
CAP3	0.914294	0.846596	1.76089	0.519223	6.49942	4.07282	0.18187	11.3668	1.62383	1.55189	0.95994	1.73588	0.426212	7.38248	1.05464	0.871556	0.592875	1.02865	0.158268	-2.24618e+10	-0.022462		CAP3	0.986073	0.915512	1.90159	0.518553	6.73706	4.06376	0.189906	6.65989	0.951412	1.84098	0.044043	0.964531	0.237349	12.4013	1.77161	2.75841	1.86155	3.24076	0.481035	7.27431e+10	0.072743
CAP4	0.871339	0.748941	1.62028	0.537771	6.29249	3.96012	0.181031	11.4004	1.62863	1.3478	1.05248	1.72638	0.435941	7.4639	1.06627	1.08309	0.477493	1.01904	0.161945	-3.64006e+10	-0.036401		CAP4	0.946097	0.907992	1.85409	0.510276	6.83774	4.26192	0.1687	6.96822	0.995461	1.78356	0.107803	0.999581	0.234538	12.4898	1.78425	2.19062	1.91119	3.0065	0.439692	-1.72381e+10	-0.017238
CAP5	0.905989	0.741576	1.64756	0.549896	6.29479	3.4787	0.197513	10.63	1.51858	1.2349	1.05331	1.67076	0.480282	7.51412	1.07345	1.13305	0.453447	1.01997	0.162034	-2.41219e+10	-0.024122		CAP5	0.870195	0.737302	1.6075	0.541335	6.1303	3.42184	0.18653	6.76426	0.966323	1.62389	0.138634	0.950577	0.277797	12.1107	1.7301	3.46058	1.02011	2.7504	0.448658	-2.24977e+10	-0.022498
CAP9	0.89481	0.840734	1.73554	0.515579	6.51082	4.01527	0.177013	11.0856	1.58366	0.321271	1.89241	2.05304	0.511309	7.51173	1.0731	1.42829	0.240857	0.955	0.146679	-4.00359e+10	-0.040036		CAP9	1.01129	0.891252	1.90254	0.531546	6.76973	4.37727	0.188902	7.14616	1.02088	1.93907	0.216271	1.1858	0.2709	12.3329	1.76184	1.78169	2.10868	2.99953	0.443079	-3.70731e+10	-0.037073
CAP10	0.853709	0.777295	1.631	0.523426	6.57325	4.01802	0.170164	10.9903	1.57004	0.793297	1.55189	1.94854	0.48495	7.32128	1.0459	1.47871	0.210469	0.949822	0.144498	-4.08549e+10	-0.040855		CAP10	0.956018	0.761129	1.71715	0.556748	6.50909	3.61386	0.200148	7.05913	1.00845	1.38434	0.312243	1.00442	0.277934	12.5091	1.78701	0.99123	2.43877	2.93439	0.450814	1.92696e+10	0.01927
CAP14	1.00528	0.77755	1.78283	0.563867	6.64545	3.70172	0.206091	10.8089	1.54412	0.180584	1.99975	2.09004	0.564614	7.18916	1.02702	1.60332	0.125054	0.926714	0.139451	-2.45876e+10	-0.024588		CAP14	1.11244	0.792491	1.90493	0.583978	6.84491	4.02248	0.213278	6.78011	0.968587	1.65388	0.370612	1.19755	0.297715	12.4995	1.78565	1.32052	2.70648	3.36674	0.49186	-4.99588e+10	-0.049959
Average	0.907582	0.792241	1.69982	0.533896	6.48197	3.87495	0.185447	11.1097	1.58709	0.835621	1.46635	1.88416	0.487125	7.40254	1.05751	1.21107	0.370971	0.976506	0.150809	-2.92068e+10	-0.029207		Average	0.986565	0.845544	1.83211	0.538717	6.65766	4.00967	0.191337	6.9539	0.993414	1.62104	0.211992	1.02251	0.256399	12.3609	1.76584	1.91515	2.149	3.10658	0.466292	5.84565e+09	0.00584571
StDev	0.048254	0.0420672	0.0659831	0.0176566	0.137144	0.213539	0.0123137	0.323348	0.0461926	0.548224	0.438719	0.170258	0.0471686	0.116717	0.0166736	0.294492	0.176228	0.0441288	0.00962526	9.76557e+09	0.00976563		StDev	0.0752307	0.0786436	0.122635	0.0250006	0.258283	0.363366	0.0135577	0.231048	0.0330069	0.283581	0.120037	0.125641	0.0342171	0.160457	0.0229225	0.950861	0.649072	0.251683	0.0273378	5.13548e+10	0.051355
30% tibia length	Ct.B.Ar Cortical Bone Area	Ec.Ar Endocortical Area	T.Ar Tissue Area	BV/TV	Ps.Pm Periosteal Perimeter	Ec.Pm Endocortical Perimeter	Mean Ct. Wi.	(Ec.Ir.L.Wi) Avg Interlabel Wi	(Ec.MAR) Mineral Apposition Ra	(Ec.sL.Pm) Endocortical sL.Pm	(Ec.dL.Pm) Endocortical dL.Pm	(Ec.M.Pm)	(Ec.M.Pm / Ec.Pm)	(Ps.Ir.L.Wi) Avg Interlabel Wi	(Ps.MAR) Mineral Apposition Ra	(Ps.sL.Pm) Periosteal sL.Pm	(Ps.dL.Pm) Periosteal dL.Pm	(Ps.M.Pm)	(Ps.M.Pm / Ps.Pm)	Raw 2nd Moment of Area	2nd Moment of Area		30% tibia length	Ct.B.Ar Cortical Bone Area	Ec.Ar Endocortical Area	T.Ar Tissue Area	BV/TV	Ps.Pm Periosteal Perimeter	Ec.Pm Endocortical Perimeter	Mean Ct. Wi.	(Ec.Ir.L.Wi) Avg Interlabel Wi	(Ec.MAR) Mineral Apposition Ra	(Ec.sL.Pm) Endocortical sL.Pm	(Ec.dL.Pm) Endocortical dL.Pm	(Ec.M.Pm)	(Ec.M.Pm / Ec.Pm)	(Ps.Ir.L.Wi) Avg Interlabel Wi	(Ps.MAR) Mineral Apposition Ra	(Ps.sL.Pm) Periosteal sL.Pm	(Ps.dL.Pm) Periosteal dL.Pm	(Ps.M.Pm)	(Ps.M.Pm / Ps.Pm)	Raw 2nd Moment of Area	2nd Moment of Area
Vehicle																							Vehicle
VEH9	0.837015	0.717215	1.55423	0.53854	5.73443	3.3959	0.180635	8.00848	1.14407	1.19485	1.64644	2.24387	0.660759	4.88983	0.698548	0.86169	0.061256	0.492101	0.085815	-1.06196e+10	-0.01062		VEH9	0.878346	0.753023	1.63137	0.53841	5.91475	3.76948	0.17719	7.00325	1.00046	2.12045	0.557428	1.61766	0.429145	7.96244	1.13749	2.11108	1.52361	2.57915	0.436054	7.67531e+10	0.076753
VEH13	0.859304	0.659383	1.51869	0.56582	5.97758	3.6065	0.182585	7.80011	1.1143	3.06295	0.141252	1.67273	0.463809	5.08742	0.726774	0.953588	0.119802	0.596596	0.099806	-1.08205e+11	-0.108205		VEH13	0.932673	0.675589	1.60826	0.579926	6.27502	3.76016	0.185737	6.66051	0.951501	2.66437	0.154778	1.48696	0.395451	7.87049	1.12435	3.90342	0.547513	2.49923	0.398281	5.66844e+10	0.056684
VEH14	0.803393	0.648928	1.45232	0.553178	5.9491	3.56067	0.172323	7.72537	1.10363	1.80385	1.02315	1.92508	0.54065	5.35986	0.765695	0.856942	0.162388	0.590859	0.099319	-9.51491e+10	-0.095149		VEH14	0.830947	0.664975	1.49592	0.555475	5.86412	3.435	0.181185	6.97924	0.997034	2.1764	0.234369	1.32257	0.385028	7.76091	1.1087	2.5499	1.19171	2.46666	0.420635	6.48425e+10	0.064843
VEH15	0.791544	0.647674	1.43922	0.549982	5.87574	3.79007	0.165197	7.80458	1.11494	2.98557	0.23188	1.72467	0.455048	5.31881	0.759829	1.00522	0.022556	0.525165	0.089378	7.55447e+10	0.075545		VEH15	0.82305	0.678729	1.50178	0.54805	6.06217	3.48318	0.173244	6.8832	0.983314	2.43814	0.19215	1.41122	0.405153	8.01134	1.14448	4.0116	0.400497	2.4063	0.396937	-2.88487e+10	-0.028849
VEH16	0.842647	0.816115	1.65876	0.507997	6.23478	3.98833	0.171013	7.69444	1.0992	1.9293	0.892822	1.85747	0.465727	5.32505	0.760722	0.777099	0.213141	0.60169	0.096505	4.95107e+10	0.049511		VEH16	0.956526	0.713488	1.67001	0.572765	6.60921	3.45733	0.190887	6.50039	0.928627	2.43789	0.086484	1.30543	0.377583	7.82669	1.1181	3.02595	1.34425	2.85723	0.43231	-7.45682e+10	-0.074568
VEH17	0.808274	0.785757	1.59403	0.507063	6.19559	4.1743	0.15997	7.73389	1.10484	1.58004	1.31342	2.10344	0.503903	5.50369	0.786241	0.91939	0.129787	0.589482	0.095145	4.6025e+10	0.046025		VEH17	0.891188	0.782537	1.67372	0.532458	6.1753	3.94571	0.177168	6.77582	0.967974	2.79329	0.109887	1.50653	0.381814	7.74374	1.10625	2.63108	1.22755	2.54309	0.411816	-1.2267e+10	-0.012267
VEH18	0.807097	0.752605	1.5597	0.517469	6.19123	3.77436	0.168396	7.90002	1.12857	1.26647	1.82191	2.45514	0.650479	4.98282	0.711831	0.956791	0.123634	0.60203	0.097239	-8.01888e+10	-0.080189		VEH18	0.856986	0.744665	1.60165	0.535064	6.20258	3.77174	0.17418	6.73916	0.962736	2.3555	0.474799	1.65255	0.43814	7.68262	1.09752	2.286	1.58698	2.72998	0.440136	4.72038e+10	0.047204
VEH19	0.820709	0.690322	1.51103	0.543145	6.15583	3.63585	0.172591	7.68023	1.09718	2.47629	0.645828	1.88397	0.518165	5.45755	0.77965	1.04274	0.125993	0.647362	0.105162	-9.25179e+09	-0.009252		VEH19	0.835176	0.759596	1.59477	0.523696	6.14591	3.95498	0.16812	6.88786	0.983979	2.69612	0.135832	1.48389	0.375196	7.72486	1.10355	1.56209	1.84243	2.62348	0.426865	8.63794e+10	0.086379
VEH20	0.848476	0.70848	1.55696	0.544958	6.1278	3.86878	0.172708	7.76632	1.10947	1.57177	1.01872	1.8046	0.466452	5.58581	0.797972	1.04211	0.080973	0.602026	0.098245	-5.81194e+10	-0.058119		VEH20	0.8911	0.758726	1.64983	0.540117	6.39375	4.09481	0.17292	6.58399	0.940571	1.96614	0.751279	1.73435	0.423547	7.67497	1.09642	4.46271	0.176265	2.40762	0.376559	1.36362e+11	0.136362
VEH21	0.832599	0.696923	1.52952	0.544352	6.16066	3.62769	0.172896	7.69589	1.09941	1.55857	1.19178	1.97106	0.543338	5.16	0.737143	1.06358	0.041059	0.572851	0.092985	-3.27787e+10	-0.032779		VEH21	0.902642	0.714355	1.617	0.558221	6.112	3.77077	0.179339	6.66556	0.952223	2.55334	0.156472	1.43314	0.380066	7.73815	1.10545	3.77958	0.571365	2.46115	0.402676	1.3051e+11	0.13051
Average	0.825106	0.71234	1.53745	0.53725	6.06027	3.74224	0.171831	7.78093	1.11156	1.94297	0.992719	1.9642	0.526833	5.26708	0.75244	0.947915	0.108059	0.582016	0.0959599	-2.23232e+10	-0.0223232		Average	0.879863	0.724568	1.60443	0.548418	6.17548	3.74432	0.177997	6.7679	0.966842	2.42016	0.285348	1.49543	0.399112	7.79962	1.11423	3.03234	1.04122	2.55739	0.414227	4.83051e+10	0.0483051
StDev	0.0222265	0.0572993	0.0641911	0.0198231	0.166368	0.226656	0.00660844	0.103951	0.0148501	0.673296	0.547029	0.241716	0.0751248	0.22982	0.0328314	0.0944811	0.057631	0.0437231	0.00551427	6.42357e+10	0.0642357		StDev	0.0441998	0.0411586	0.0618908	0.0180889	0.218346	0.225181	0.00666545	0.168659	0.0240942	0.269351	0.227215	0.139039	0.0234945	0.115617	0.0165168	0.959355	0.572021	0.145629	0.0205123	6.81788e+10	0.0681787
Capsaicin																							Capsaicin
CAP2	0.812102	0.680998	1.4931	0.543903	5.94106	3.44043	0.171483	8.58275	1.22611	1.62987	1.21835	2.03329	0.590999	5.76905	0.824151	1.11472	0.014503	0.571865	0.096256	-6.80163e+10	-0.068016		CAP2	0.906448	0.735088	1.64153	0.552195	6.29579	3.79462	0.184299	5.74231	0.820329	2.45103	0.121551	1.34706	0.354993	9.23917	1.31988	2.21603	1.57802	2.68604	0.42664	1.08193e+11	0.108193
CAP3	0.851378	0.71512	1.5665	0.543491	6.17887	3.85999	0.176009	8.75821	1.25117	2.00904	0.954321	1.95884	0.507473	5.95203	0.85029	1.13786	0.1747	0.743629	0.12035	-8.59121e+10	-0.085912		CAP3	0.861538	0.729535	1.59107	0.541482	5.98341	3.68605	0.177766	5.75604	0.822292	2.4432	0.062027	1.28363	0.348239	9.06805	1.29543	3.61881	0.258069	2.06747	0.345535	1.13708e+11	0.113708
CAP4	0.78018	0.647272	1.42745	0.546554	5.88339	3.4908	0.169779	8.84559	1.26366	1.49095	1.08866	1.83414	0.52542	5.97545	0.853636	1.01744	0.054676	0.563395	0.09576	-8.74055e+10	-0.087406		CAP4	0.874452	0.742835	1.61729	0.540691	6.17744	3.78396	0.174942	6.2565	0.893786	1.96934	0.575846	1.56052	0.412403	8.70562	1.24366	1.88591	1.66115	2.60411	0.421551	4.23691e+09	0.004237
CAP5	0.709406	0.579247	1.28865	0.550502	5.61019	3.44423	0.158448	8.86016	1.26574	2.34671	0.537727	1.71108	0.496797	5.76905	0.824151	1.104	0.025541	0.577541	0.102945	-8.1014e+10	-0.081014		CAP5	0.804361	0.577956	1.38232	0.581893	5.61138	3.6164	0.176647	6.33009	0.904299	1.94346	0.337493	1.30922	0.362024	9.11796	1.30256	2.26022	1.37789	2.508	0.446948	-1.96638e+10	-0.019664
CAP9	0.806651	0.675507	1.48216	0.544241	6.25348	3.78954	0.164662	8.88247	1.26893	2.67659	0.568434	1.90673	0.503155	5.46453	0.780647	1.33206	0.04115	0.70718	0.113086	-9.92783e+10	-0.099278		CAP9	0.852736	0.674445	1.52718	0.558373	6.20671	3.92081	0.177912	5.9998	0.857115	2.42233	0.188318	1.39948	0.356937	8.85483	1.26498	1.72531	1.38493	2.24759	0.362122	2.72062e+09	0.002721
CAP10	0.799015	0.592619	1.39163	0.574156	5.97229	3.62249	0.171967	8.7131	1.24473	3.21909	0.049516	1.65906	0.457988	5.59	0.798571	1.09563	0.036654	0.584471	0.097864	-1.10721e+11	-0.110721		CAP10	0.891631	0.565814	1.45745	0.611777	5.82772	3.02625	0.194824	5.8109	0.830129	1.82006	0.206669	1.1167	0.369004	9.05862	1.29409	0.811923	2.67704	3.083	0.529023	5.73235e+10	0.057323
CAP14	0.81386	0.586822	1.40068	0.581046	5.68407	3.75155	0.177079	8.68581	1.24083	1.99805	0.854931	1.85396	0.494184	5.47301	0.781858	1.17721	0.011167	0.599773	0.105518	-9.14598e+09	-0.009146		CAP14	0.912743	0.682835	1.59558	0.572045	6.08205	3.77564	0.186467	5.83616	0.833737	2.22427	0.194638	1.30677	0.346107	9.16271	1.30896	1.15457	2.55804	3.13532	0.515504	-9.61108e+10	-0.096111
Average	0.796085	0.639655	1.43574	0.554842	5.93191	3.62843	0.169918	8.76116	1.25159	2.19576	0.753134	1.85101	0.510859	5.7133	0.816186	1.13985	0.0511987	0.621122	0.10454	-7.73561e+10	-0.0773561		Average	0.871987	0.672644	1.54463	0.565494	6.02636	3.65768	0.181837	5.96169	0.85167	2.18196	0.240935	1.33191	0.364244	9.02957	1.28994	1.95325	1.64216	2.61879	0.435332	2.43439e+10	0.0243439
StDev	0.0438107	0.0538523	0.0889008	0.015854	0.235725	0.174637	0.0065094	0.109143	0.0155918	0.604444	0.399048	0.132084	0.0407766	0.210858	0.0301225	0.0976397	0.0565459	0.0728823	0.00928056	3.29677e+10	0.0329677		StDev	0.0371789	0.0736525	0.0945812	0.0254077	0.239635	0.294126	0.00710183	0.242557	0.034651	0.26872	0.170213	0.133448	0.0226236	0.185863	0.0265519	0.906861	0.813019	0.396033	0.0695571	7.46349e+10	0.0746348
40% tibia length	Ct.B.Ar Cortical Bone Area	Ec.Ar Endocortical Area	T.Ar Tissue Area	BV/TV	Ps.Pm Periosteal Perimeter	Ec.Pm Endocortical Perimeter	Mean Ct. Wi.	(Ec.Ir.L.Wi) Avg Interlabel Wi	(Ec.MAR) Mineral Apposition Ra	(Ec.sL.Pm) Endocortical sL.Pm	(Ec.dL.Pm) Endocortical dL.Pm	(Ec.M.Pm)	(Ec.M.Pm / Ec.Pm)	(Ps.Ir.L.Wi) Avg Interlabel Wi	(Ps.MAR) Mineral Apposition Ra	(Ps.sL.Pm) Periosteal sL.Pm	(Ps.dL.Pm) Periosteal dL.Pm	(Ps.M.Pm)	(Ps.M.Pm / Ps.Pm)	Raw 2nd Moment of Area	2nd Moment of Area		40% tibia length	Ct.B.Ar Cortical Bone Area	Ec.Ar Endocortical Area	T.Ar Tissue Area	BV/TV	Ps.Pm Periosteal Perimeter	Ec.Pm Endocortical Perimeter	Mean Ct. Wi.	(Ec.Ir.L.Wi) Avg Interlabel Wi	(Ec.MAR) Mineral Apposition Ra	(Ec.sL.Pm) Endocortical sL.Pm	(Ec.dL.Pm) Endocortical dL.Pm	(Ec.M.Pm)	(Ec.M.Pm / Ec.Pm)	(Ps.Ir.L.Wi) Avg Interlabel Wi	(Ps.MAR) Mineral Apposition Ra	(Ps.sL.Pm) Periosteal sL.Pm	(Ps.dL.Pm) Periosteal dL.Pm	(Ps.M.Pm)	(Ps.M.Pm / Ps.Pm)	Raw 2nd Moment of Area	2nd Moment of Area
Vehicle																							Vehicle
VEH9	0.790176	0.53031	1.32049	0.598398	5.12987	2.97529	0.183091	7.68605	1.09801	1.50175	1.09593	1.8468	0.620715	6.06917	0.867024	0.873176	0.073805	0.510393	0.099494	-3.13019e+10	-0.031302		VEH9	0.821994	0.595087	1.41708	0.580061	5.2828	3.50848	0.182646	7.65842	1.09406	2.15575	0.298701	1.37658	0.392356	10.5557	1.50796	2.03396	1.83088	2.84786	0.539081	4.63512e+10	0.046351
VEH13	0.767168	0.490817	1.25798	0.609839	4.95253	2.85538	0.186793	7.34829	1.04976	2.37069	0.241132	1.42647	0.499575	5.94827	0.849753	1.07292	0.053295	0.589755	0.119082	-5.26516e+10	-0.052652		VEH13	0.879783	0.522199	1.40198	0.627528	5.36908	3.25059	0.199242	7.56703	1.081	2.02024	0.194676	1.2048	0.370639	10.2992	1.47131	0.950217	2.51799	2.9931	0.557469	3.18517e+10	0.031852
VEH14	0.828395	0.530604	1.359	0.609563	5.39591	3.25405	0.182785	7.39681	1.05669	2.98713	0.048135	1.5417	0.473778	6.19914	0.885591	1.18665	0.056317	0.649641	0.120395	-1.01977e+11	-0.101977		VEH14	0.927502	0.511305	1.43881	0.644632	5.4133	3.04006	0.19191	7.34141	1.04877	2.07766	0.18386	1.22269	0.402193	10.3279	1.47542	1.59552	2.0948	2.89256	0.534343	4.67501e+10	0.04675
VEH15	0.735227	0.55901	1.29424	0.568077	5.11068	3.55495	0.170599	7.51731	1.0739	3.0467	0.046623	1.56997	0.441631	6.2251	0.8893	0.944888	0.10762	0.580064	0.1135	6.05965e+10	0.060596		VEH15	0.861782	0.559928	1.42171	0.606159	5.52227	3.2163	0.191916	7.45002	1.06429	2.18809	0.146854	1.2409	0.385816	10.5152	1.50216	1.34578	2.32691	2.9998	0.543219	-3.14681e+10	-0.031468
VEH16	0.787216	0.639432	1.42665	0.551794	5.82619	3.6553	0.160748	7.33083	1.04726	2.69773	0.257589	1.60645	0.439486	6.09411	0.870587	1.12602	0.235238	0.798249	0.137011	9.4286e+10	0.094286		VEH16	0.919585	0.630138	1.54972	0.593387	6.07407	3.4648	0.185383	7.46159	1.06594	1.92903	0.315541	1.28005	0.369445	10.3724	1.48177	2.91804	1.36296	2.82198	0.464595	-1.26964e+11	-0.126964
VEH17	0.750501	0.694741	1.44524	0.519291	5.45757	4.26058	0.158432	7.56673	1.08096	3.62378	0.044891	1.85678	0.435805	6.01084	0.858692	1.2074	0.086759	0.690459	0.126514	4.96808e+10	0.049681		VEH17	0.911536	0.617558	1.52909	0.596128	5.61712	3.26005	0.192135	7.53801	1.07686	2.29591	0.088545	1.2365	0.379288	10.6022	1.5146	2.89073	1.18475	2.63012	0.468232	-3.26002e+10	-0.0326
VEH18	0.779152	0.643472	1.42263	0.547686	5.74204	4.26888	0.158023	7.66265	1.09466	2.37135	1.13985	2.32553	0.544764	6.16968	0.881383	1.19405	0.053257	0.650282	0.113249	-1.07699e+11	-0.107699		VEH18	0.862475	0.612383	1.47486	0.584785	5.7017	3.69753	0.175786	7.28955	1.04136	2.41016	0.264611	1.46969	0.39748	10.3878	1.48397	2.02489	2.01123	3.02367	0.530311	2.49867e+10	0.024987
VEH19	0.749271	0.537942	1.28721	0.582088	5.36769	3.1783	0.172012	7.52525	1.07503	2.14692	0.624141	1.6976	0.534123	6.22867	0.88981	1.05296	0.034258	0.560735	0.104465	-1.62289e+10	-0.016229		VEH19	0.818993	0.598243	1.41724	0.577881	5.45853	3.37841	0.181456	7.30434	1.04348	2.52794	0.056096	1.32007	0.390735	10.4066	1.48666	0.765012	3.00582	3.38833	0.62074	7.84352e+10	0.078435
VEH20	0.795763	0.606406	1.40217	0.567523	5.603	3.8789	0.17149	7.6441	1.09201	2.575	0.412069	1.69957	0.438157	5.8844	0.840629	1.09236	0.035013	0.581194	0.103729	-5.3979e+10	-0.053979		VEH20	0.830738	0.56978	1.40052	0.593165	5.38692	3.25346	0.184156	7.67703	1.09672	1.98958	0.193623	1.18841	0.365276	10.3608	1.48011	2.60726	1.14822	2.45185	0.455148	9.75095e+10	0.097509
VEH21	0.83107	0.547235	1.3783	0.602965	5.46696	3.05165	0.178945	7.42998	1.06143	2.34489	0.35701	1.52946	0.50119	6.10953	0.87279	0.981054	0.068645	0.559172	0.102282	-5.40245e+10	-0.054024		VEH21	0.870014	0.600327	1.47034	0.591709	5.48104	3.39656	0.190163	7.59352	1.08479	2.59003	0.097208	1.39222	0.409891	10.5859	1.51227	2.11115	1.48719	2.54277	0.463921	8.55699e+10	0.08557
Average	0.781394	0.577997	1.35939	0.575722	5.40524	3.49333	0.172292	7.5108	1.07297	2.56659	0.426737	1.71003	0.492922	6.09389	0.870556	1.07315	0.0804207	0.616994	0.113972	-2.13299e+10	-0.0213299		Average	0.87044	0.581695	1.45214	0.599544	5.53068	3.34663	0.187479	7.48809	1.06973	2.21844	0.183971	1.29319	0.386312	10.4414	1.49162	1.92425	1.89708	2.8592	0.517706	2.20421e+10	0.0220422
StDev	0.0321789	0.0645748	0.0661075	0.0303219	0.279945	0.515943	0.0106135	0.130486	0.0186407	0.575223	0.407852	0.256263	0.0605007	0.117872	0.0168389	0.112554	0.0588579	0.0827876	0.0120082	6.8578e+10	0.068578		StDev	0.0396598	0.0401182	0.0527296	0.0212868	0.226504	0.183534	0.00681801	0.141971	0.0202815	0.230148	0.0891614	0.0934035	0.0149489	0.112398	0.0160568	0.758694	0.612607	0.272009	0.0535572	6.8532e+10	0.0685318
Capsaicin																							Capsaicin
CAP2	0.738285	0.559671	1.29796	0.568806	5.22388	3.32153	0.170792	5.54899	0.792712	2.24482	0.197363	1.31977	0.397338	5.805	0.829286	1.48443	0.058989	0.801206	0.153374	-6.4163e+10	-0.064163		CAP2	0.905269	0.581523	1.48679	0.608874	5.50686	3.29468	0.199509	6.98147	0.997353	1.72907	0.071813	0.936348	0.2842	8.99946	1.28564	1.84385	1.577	2.49892	0.453784	9.7222e+10	0.097222
CAP3	0.808674	0.55048	1.35915	0.594983	5.4703	3.6466	0.188651	5.67386	0.810551	2.11221	0.192479	1.24859	0.342398	5.47301	0.781858	1.49972	0.018999	0.768861	0.140552	-7.08909e+10	-0.070891		CAP3	0.848095	0.541749	1.38984	0.610209	5.03546	2.94373	0.201525	6.50057	0.928653	1.76704	0.142099	1.02562	0.348407	9.9003	1.41433	1.72301	1.22033	2.08183	0.413435	6.77444e+10	0.067744
CAP4	0.726468	0.515467	1.24194	0.584948	5.06378	3.55392	0.171733	5.37545	0.767921	2.62905	0.063264	1.37779	0.387682	5.76905	0.824151	1.25688	0.031678	0.660118	0.130361	-7.4412e+10	-0.074412		CAP4	0.871735	0.543205	1.41494	0.616094	5.40414	3.45723	0.196279	7.03452	1.00493	1.74475	0.367201	1.23957	0.358546	9.21611	1.31659	0.90315	2.38844	2.84002	0.525526	-2.99431e+07	-3e-05
CAP5	0.68103	0.471339	1.15237	0.590982	4.78895	2.89525	0.170488	5.2161	0.745157	1.89627	0.123543	1.07168	0.370151	6.10953	0.87279	1.24433	0.037151	0.659318	0.137675	-5.47558e+10	-0.054756		CAP5	0.740921	0.462269	1.20319	0.615797	4.38659	2.83576	0.202672	6.85329	0.979041	1.11662	0.506606	1.06492	0.375532	10.8638	1.55198	0.891547	2.28703	2.73281	0.622992	3.05349e+09	0.003053
CAP9	0.751942	0.529538	1.28148	0.586776	5.35134	3.42474	0.171066	5.3556	0.765086	2.40334	0.100468	1.30214	0.380216	5.76905	0.824151	1.38038	0.019663	0.709852	0.132649	-6.91119e+10	-0.069112		CAP9	0.829486	0.508271	1.33776	0.620057	5.33312	3.07289	0.191509	7.03784	1.00541	1.58333	0.085911	0.877576	0.285586	9.04591	1.29227	0.805317	2.65327	3.05593	0.573009	2.05302e+09	0.002053
CAP10	0.720667	0.522738	1.2434	0.579592	4.9109	3.26741	0.177009	5.57919	0.797027	2.36893	0.061348	1.24581	0.381285	5.31881	0.759829	1.24715	0.018152	0.641725	0.130674	-5.48826e+10	-0.054883		CAP10	0.82622	0.505151	1.33137	0.620579	5.17272	2.97272	0.197504	6.8078	0.972543	1.35762	0.462487	1.1413	0.383925	9.88787	1.41255	0.983714	2.73459	3.22644	0.623741	4.38233e+10	0.043823
CAP14	0.816192	0.483288	1.29948	0.628091	5.21868	2.93544	0.190548	5.83005	0.832865	1.99198	0.09614	1.09213	0.37205	5.97425	0.853465	1.45915	0.048097	0.777673	0.149017	1.69752e+10	0.016975		CAP14	0.899075	0.559484	1.45856	0.616413	5.42687	3.78646	0.196185	6.98728	0.998183	1.66951	0.260703	1.09546	0.289309	10.1271	1.44673	1.55861	1.8384	2.61771	0.482361	-9.38965e+10	-0.093896
Average	0.749037	0.518932	1.26797	0.590597	5.14683	3.29213	0.177184	5.51132	0.787331	2.23523	0.119229	1.23684	0.375874	5.74553	0.82079	1.36744	0.033247	0.716965	0.139186	-5.30344e+10	-0.0530346		Average	0.845829	0.528807	1.37464	0.615432	5.18082	3.19478	0.197883	6.88611	0.98373	1.56685	0.270974	1.0544	0.332215	9.72009	1.38858	1.24417	2.09987	2.72195	0.527835	1.71385e+10	0.0171384
StDev	0.0485276	0.0324795	0.0645933	0.0185636	0.240898	0.288092	0.00878404	0.209722	0.0299603	0.255123	0.0560602	0.11507	0.0173987	0.272585	0.0389409	0.116629	0.0158969	0.0655001	0.00908446	3.1796e+10	0.0317959		StDev	0.0558298	0.0397984	0.0949594	0.0044666	0.385555	0.337892	0.00376541	0.191584	0.0273693	0.243354	0.178926	0.122249	0.0443967	0.678517	0.0969311	0.445129	0.569029	0.376489	0.0826011	6.15574e+10	0.0615572
50% tibia length	Ct.B.Ar Cortical Bone Area	Ec.Ar Endocortical Area	T.Ar Tissue Area	BV/TV	Ps.Pm Periosteal Perimeter	Ec.Pm Endocortical Perimeter	Mean Ct. Wi.	(Ec.Ir.L.Wi) Avg Interlabel Wi	(Ec.MAR) Mineral Apposition Ra	(Ec.sL.Pm) Endocortical sL.Pm	(Ec.dL.Pm) Endocortical dL.Pm	(Ec.M.Pm)	(Ec.M.Pm / Ec.Pm)	(Ps.Ir.L.Wi) Avg Interlabel Wi	(Ps.MAR) Mineral Apposition Ra	(Ps.sL.Pm) Periosteal sL.Pm	(Ps.dL.Pm) Periosteal dL.Pm	(Ps.M.Pm)	(Ps.M.Pm / Ps.Pm)	Raw 2nd Moment of Area	2nd Moment of Area		50% tibia length	Ct.B.Ar Cortical Bone Area	Ec.Ar Endocortical Area	T.Ar Tissue Area	BV/TV	Ps.Pm Periosteal Perimeter	Ec.Pm Endocortical Perimeter	Mean Ct. Wi.	(Ec.Ir.L.Wi) Avg Interlabel Wi	(Ec.MAR) Mineral Apposition Ra	(Ec.sL.Pm) Endocortical sL.Pm	(Ec.dL.Pm) Endocortical dL.Pm	(Ec.M.Pm)	(Ec.M.Pm / Ec.Pm)	(Ps.Ir.L.Wi) Avg Interlabel Wi	(Ps.MAR) Mineral Apposition Ra	(Ps.sL.Pm) Periosteal sL.Pm	(Ps.dL.Pm) Periosteal dL.Pm	(Ps.M.Pm)	(Ps.M.Pm / Ps.Pm)	Raw 2nd Moment of Area	2nd Moment of Area
Vehicle																							Vehicle
VEH9	0.634015	0.425799	1.05981	0.598232	3.87626	2.51579	0.20087	7.32041	1.04577	1.71411	0.083202	0.940257	0.373742	5.16	0.737143	0.742401	0.031273	0.402473	0.10383	-1.49731e+10	-0.014973		VEH9	0.671291	0.426297	1.09759	0.611605	3.94938	2.53921	0.210464	7.9603	1.13718	1.13941	0.378903	0.948608	0.373584	7.06876	1.00982	1.33771	1.27273	1.94158	0.491618	-4.29315e+09	-0.004293
VEH13	0.581786	0.340808	0.922594	0.630598	3.54959	2.25557	0.205114	6.94686	0.992409	1.48948	0.015037	0.759776	0.336844	5.16	0.737143	0.890474	0.039769	0.485006	0.136637	7.48016e+09	0.00748		VEH13	0.73916	0.39652	1.13568	0.650852	4.02523	2.50601	0.232405	7.92102	1.13157	0.724885	0.594525	0.956967	0.38187	7.63685	1.09098	0.600872	1.79562	2.09605	0.520729	-9.23145e+09	-0.009231
VEH14	0.686082	0.411436	1.09752	0.625122	4.06436	2.53239	0.210865	7.38349	1.05478	1.51496	0.210836	0.968316	0.382372	5.37507	0.767866	1.25824	0.21782	0.846941	0.208382	-1.20661e+10	-0.012066		VEH14	0.71949	0.385693	1.10518	0.651014	4.00665	2.45993	0.229669	7.82933	1.11848	1.17737	0.359293	0.947977	0.385368	8.08053	1.15436	0.318246	2.16732	2.32645	0.580646	3.99981e+09	0.004
VEH15	0.596656	0.429769	1.02642	0.581295	3.78879	2.55775	0.192296	7.14838	1.0212	1.58194	0.032968	0.823939	0.322134	5.47301	0.781858	1.06876	0.034036	0.568415	0.150025	2.02342e+09	0.002023		VEH15	0.697132	0.464632	1.16176	0.600064	4.1961	2.7804	0.204611	7.53854	1.07693	1.83837	0.187394	1.10658	0.397992	7.98963	1.14138	0.735182	2.25077	2.61836	0.623999	-1.42143e+10	-0.014214
VEH16	0.704577	0.525213	1.22979	0.572925	4.49982	3.01013	0.191108	6.9775	0.996785	1.65041	0.119192	0.944399	0.313741	5.26755	0.752506	1.44047	0.039731	0.759965	0.168888	3.58244e+10	0.035824		VEH16	0.822728	0.554733	1.37746	0.597278	4.81558	3.27058	0.202261	7.70344	1.10049	1.80306	0.068111	0.969642	0.296474	8.08019	1.15431	1.10851	1.87283	2.42708	0.504006	-3.63815e+10	-0.036381
VEH17	0.678127	0.500418	1.17854	0.575394	4.10496	2.79465	0.200846	6.74992	0.964274	1.62506	0.042845	0.855377	0.306077	5.47301	0.781858	0.860776	0.026831	0.457219	0.111382	7.12449e+09	0.007124		VEH17	0.720736	0.422144	1.14288	0.630631	4.02102	2.54907	0.223161	7.489	1.06986	1.44978	0.200516	0.925404	0.363036	7.7482	1.10688	0.770547	1.74886	2.13413	0.530744	-9.41038e+09	-0.00941
VEH18	0.67558	0.5033	1.17888	0.573069	4.34062	2.9356	0.189167	7.16665	1.02381	1.78465	0.472371	1.3647	0.464879	5.31881	0.759829	1.52592	0.018373	0.781333	0.180005	-2.91322e+10	-0.029132		VEH18	0.74666	0.497703	1.24436	0.600034	4.42596	2.86415	0.207061	7.91458	1.13065	1.62201	0.406795	1.2178	0.425187	7.79324	1.11332	0.966618	1.76853	2.25184	0.50878	-8.7885e+09	-0.008789
VEH19	0.633677	0.437094	1.07077	0.591795	3.92366	2.58301	0.199623	7.26053	1.03722	1.81157	0.254177	1.15996	0.449073	5.38034	0.768621	0.989715	0.044982	0.53984	0.137586	-1.32262e+10	-0.013226		VEH19	0.676847	0.499705	1.17655	0.57528	4.19925	2.81048	0.194682	7.84676	1.12097	1.92843	0.03728	1.0015	0.356343	7.41233	1.0589	0.789538	1.7898	2.18457	0.520229	2.24619e+10	0.022462
VEH20	0.669687	0.455376	1.12506	0.595244	4.11107	2.66508	0.199495	6.94686	0.992409	1.64433	0.015572	0.837737	0.314338	5.51179	0.787399	1.01595	0.060867	0.568842	0.138368	-1.61108e+10	-0.016111		VEH20	0.690308	0.452067	1.14237	0.604275	4.08772	2.64355	0.208675	7.68101	1.09729	1.1562	0.311051	0.889152	0.336348	7.8423	1.12033	1.58882	1.04793	1.84234	0.450701	1.56497e+10	0.01565
VEH21	0.622726	0.418504	1.04123	0.598068	3.86843	2.50746	0.197327	6.6582	0.951171	1.78229	0.04502	0.936164	0.373351	5.54373	0.791961	0.688494	0.032433	0.376681	0.097373	-1.37217e+10	-0.013722		VEH21	0.685993	0.43919	1.12518	0.609672	3.96984	2.55352	0.216667	7.55239	1.07891	0.959537	0.578334	1.0581	0.41437	7.81067	1.11581	1.14877	1.40999	1.98438	0.499863	1.6193e+09	0.001619
Average	0.648291	0.444772	1.09306	0.594174	4.01276	2.63574	0.198671	7.05588	1.00798	1.65988	0.129122	0.959062	0.363655	5.36633	0.766618	1.04812	0.0546115	0.578671	0.143248	-4.67776e+09	-0.0046779		Average	0.717035	0.453868	1.1709	0.613071	4.16967	2.69769	0.212966	7.74364	1.10623	1.3799	0.31222	1.00217	0.373057	7.74627	1.10661	0.936481	1.71244	2.18068	0.523132	-3.85886e+09	-0.0038587
StDev	0.0406188	0.0541182	0.0895665	0.0203809	0.274394	0.223881	0.00659402	0.240761	0.0343944	0.112624	0.146065	0.179357	0.0565393	0.138573	0.0197962	0.281661	0.0584575	0.164312	0.0350716	1.83079e+10	0.0183077		StDev	0.0451412	0.0518909	0.0835345	0.0242286	0.26857	0.244875	0.0122599	0.174683	0.0249546	0.409375	0.1913	0.0989385	0.0378122	0.312792	0.0446846	0.37217	0.375088	0.235257	0.0481972	1.63784e+10	0.0163783
Capsaicin																							Capsaicin
CAP2	0.591857	0.425566	1.01742	0.581722	3.7533	2.54278	0.191686	4.65116	0.664452	1.15302	0.021579	0.598091	0.235211	3.75459	0.53637	0.986192	0.146061	0.639157	0.170292	-1.15962e+10	-0.011596		CAP2	0.722179	0.46529	1.18747	0.608167	4.06141	2.65867	0.22003	4.92511	0.703587	1.31163	0.054417	0.710234	0.267139	8.17778	1.16825	1.70201	1.14314	1.99414	0.490997	6.73873e+08	0.000674
CAP3	0.681259	0.436835	1.11809	0.609304	4.00976	2.60817	0.208641	4.65116	0.664452	1.35113	0.020197	0.695763	0.266763	4.07934	0.582763	1.34534	0.016327	0.688998	0.17183	-8.90657e+09	-0.008907		CAP3	0.681529	0.389632	1.07116	0.636253	3.80838	2.4054	0.224182	6.84719	0.97817	0.334664	0.749875	0.917207	0.381312	7.7146	1.10208	0.985389	1.45299	1.94568	0.510895	-3.48158e+09	-0.003482
CAP4	0.6042	0.364257	0.968457	0.623879	3.69634	2.33695	0.204816	4.43492	0.633559	1.13967	0.048226	0.618059	0.264472	4.07934	0.582763	1.202	0.022022	0.62302	0.16855	-1.07905e+10	-0.01079		CAP4	0.723015	0.387953	1.11097	0.650798	3.99299	2.45102	0.230654	6.85726	0.979609	0.462323	0.73222	0.963381	0.393053	7.99933	1.14276	0.549669	2.53215	2.80698	0.702977	1.34633e+10	0.013463
CAP5	0.562258	0.340328	0.902586	0.622941	3.54364	2.26378	0.198073	4.77617	0.68231	1.12327	0.039067	0.600703	0.265353	3.64867	0.521239	1.08089	0.017709	0.558152	0.157508	-4.64005e+09	-0.00464		CAP5	0.615481	0.286262	0.901743	0.682546	3.48916	2.04018	0.229586	6.49489	0.927841	0.196449	0.755851	0.854076	0.418628	8.17468	1.16781	0.209315	2.5308	2.63546	0.755327	7.16645e+09	0.007166
CAP9	0.662766	0.409522	1.07229	0.618086	3.99315	2.5367	0.206143	4.45771	0.636815	1.02908	0.136718	0.651257	0.256734	3.64867	0.521239	1.29606	0.029411	0.677442	0.169651	-4.11145e+09	-0.004111		CAP9	0.703309	0.382122	1.08543	0.647954	3.94725	2.39419	0.227549	6.10433	0.872048	1.14171	0.247506	0.818363	0.341812	7.75754	1.10822	0.507328	2.19929	2.45295	0.621433	1.24085e+10	0.012409
CAP10	0.594508	0.38171	0.976219	0.608991	3.64763	2.38692	0.202117	4.77617	0.68231	1.2283	0.026113	0.640263	0.268238	4.0265	0.575215	1.2503	0.071538	0.696689	0.190998	-7.15183e+08	-0.000715		CAP10	0.657887	0.394926	1.05281	0.624885	3.82821	2.45718	0.215545	6.52443	0.932062	1.0963	0.211904	0.760056	0.309321	8.02201	1.146	0.481584	2.21539	2.45619	0.641601	1.40807e+10	0.014081
CAP14	0.621366	0.379129	1.00049	0.621059	3.73696	2.47091	0.206435	4.55878	0.651254	1.31487	0.060905	0.718339	0.290719	3.69171	0.527387	1.19076	0.039326	0.634705	0.169845	4.08778e+09	0.004088		CAP14	0.743045	0.40656	1.14961	0.646348	4.06877	2.48753	0.229581	6.36015	0.908593	0.382294	0.920117	1.11126	0.446735	8.00273	1.14325	1.99188	0.997479	1.99342	0.489931	-1.52367e+10	-0.015237
Average	0.616888	0.39105	1.00794	0.612283	3.76868	2.44946	0.202559	4.61515	0.659307	1.19133	0.0504007	0.646068	0.263927	3.84698	0.549568	1.19308	0.0489134	0.645452	0.171239	-5.23888e+09	-0.00523871		Average	0.692349	0.387535	1.07988	0.642422	3.88517	2.41345	0.225304	6.30191	0.900273	0.703626	0.524556	0.876369	0.365429	7.97838	1.13977	0.918167	1.86732	2.3264	0.60188	4.15352e+09	0.00415343
StDev	0.0419152	0.0345175	0.0708102	0.0147899	0.173338	0.124509	0.00589484	0.138384	0.0197692	0.113475	0.04088	0.0463638	0.0164475	0.204738	0.0292485	0.12419	0.0468695	0.0480008	0.00993227	5.68284e+09	0.00568287		StDev	0.0442226	0.0528402	0.0912648	0.0232562	0.202572	0.186507	0.00569507	0.662131	0.0945903	0.460187	0.341418	0.135034	0.0630118	0.182383	0.0260548	0.679391	0.654	0.347745	0.107108	1.08691e+10	0.0108693
