# Supplementary material for: Bone adaptation to mechanical loading in a mouse model of reduced peripheral sensory nerve function
Source: PLoS One. 2017 Oct 31;12(10):e0187354. doi: 10.1371/journal.pone.0187354 (PMC5663494; doi:10.1371/journal.pone.0187354)
Supplement: S7 File — (XLSX) [file pone.0187354.s007.xlsx]

## Sheet: Concentrations
5N, 1200 Cycles		Tibial Compression (1 Day)			5N, 1200 Cycles		Tibial Compression (1 Day)			Tail Suspension		Hindlimb Unloading (1 Day)
		CGRP Concentration (pg/mg protein)	SP Concentration (pg/mg protein)				CGRP Concentration (pg/mg protein)	SP Concentration (pg/mg protein)				CGRP Concentration (pg/mg protein)	SP Concentration (pg/mg protein)
ELISA Sample #	Left (Control) tibias				ELISA Sample #	Right (Loaded) tibias				ELISA Sample #	Right (Unloaded) tibias
9	TC5M9L	54.8189	9.81485		25	TC5M9R	269.303	23.8024		33	HLU1R	127.592	31.1623
10	TC5M10L	49.3358	20.1174		26	TC5M10R	90.1085	12.222		34	HLU2R	88.9318	18.297
11	TC5M11L	74.7699	13.2416		27	TC5M11R	95.6256	6.14533		35	HLU3R	100.289	9.53109
12	TC5M12L	62.0455	9.62464		28	TC5M12R	126.943	8.06274		36	HLU4R	124.976	18.7345
13	TC5M13L	101.199	11.5487		29	TC5M13R	92.7048	6.08675		37	HLU5R	102.84	11.5925
14	TC5M14L	69.0084			30	TC5M14R	117.398			38	HLU6R	84.7781	12.7826
15	TC5M15L	84.8532	11.6118		31	TC5M15R	162.338	8.37347		39	HLU7R	135.682	10.0752
16	TC5M16L	75.9763			32	TC5M16R	72.3291	9.4534		40	HLU8R	75.1193	13.6626
	Average	71.5009	12.6598			Average	128.344	10.5923			Average	105.026	15.7297
	SD	16.7169	3.88827			SD	63.3439	6.18945			SD	22.1606	7.11394
		Tibial Compression (5 Days)					Tibial Compression (5 Days)					Hindlimb Unloading (5 Days)
		CGRP Concentration (pg/mg protein)	SP Concentration (pg/mg protein)				CGRP Concentration (pg/mg protein)	SP Concentration (pg/mg protein)				CGRP Concentration (pg/mg protein)	SP Concentration (pg/mg protein)
ELISA Sample #	Left (Control) tibias				ELISA Sample #	Right (Loaded) tibias				ELISA Sample #	Right (Unloaded) tibias
1	TC5M1L	77.7791	18.7048		17	TC5M1R	90.8669	18.0314		41	HLU51R	58.1931	18.0992
2	TC5M2L	38.1819	28.9487		18	TC5M2R	80.1844	23.9949		42	HLU52R	56.082	10.2415
3	TC5M3L	17.2881	12.2051		19	TC5M3R	74.3228	5.55583		43	HLU53R	80.2762	21.2324
4	TC5M4L				20	TC5M4R	92.2169	4.13167		44	HLU54R	65.4715	12.5297
5	TC5M5L	56.415	11.7895		21	TC5M5R	82.1112	4.74965		45	HLU55R	99.0608	19.4893
6	TC5M6L	99.4912	8.92824		22	TC5M6R	72.2963	9.67803		46	HLU56R	57.3097	16.6455
7	TC5M7L	56.5455	5.54447		23	TC5M7R	70.7195	5.33715		47	HLU57R	72.6542	27.105
8	TC5M8L	35.4249	6.9477		24	TC5M8R	82.6535			48	HLU58R	14.2819	14.238
	Average	54.4465	13.2955			Average	80.6714	10.2112			Average	62.9162	17.4476
	SD	27.6551	8.13621			SD	8.04428	7.78513			SD	24.4216	5.33508
